# Supplementary material for: Genome-wide analyses of chitin synthases identify horizontal gene transfers towards bacteria and allow a robust and unifying classification into fungi
Source: BMC Evol Biol. 2016 Nov 24;16:252. doi: 10.1186/s12862-016-0815-9 (PMC5122149; doi:10.1186/s12862-016-0815-9)
Supplement: Additional file 1: Table S1. — Classification of fungal chitin synthase single mutants and comparison of their phenotype (1986–2016). In the first tab, phenotypes of mutants are summarized. In the second tab, phenotypes of mutants are detailed. In the third tab are the references of the single mutants publications. (XLSX 59 kb) [file 12862_2016_815_MOESM1_ESM.xlsx]

## Sheet: Summarized
Table S1. Classification of fungal chitin synthase single mutants and summarized comparison of their phenotype (1986-2016)
ASCOMYCETES
CHS Class	Mutant	Species	chitin content	CHS activity	Growth	Conidia	Morphological abnormalities							Response to drug stress						Virulence
							HBH	S	B	IH	L	T	other	SDS	H2O2	CR	CFW	CHSi	GSi
			% versus WT																	% versus WT
Class I	AfchsA	A. fumigatus	nd	nd	100	100								nd	nd	nd	nd	nd	nd	nd
			100	50	100	nd								nd	nd	E	E	E	E	nd
			100	100	100	42								nd	nd	r	E	nd	E	nd
	AnchsC	A. nidulans	89	nd	100	150								E	nd	E	E	E	nd	-
	CgchsI	C. graminicola	nd	nd	100	100								nd	nd	nd	nd	nd	nd	100
	Wdchs2	W. dermatitidis	100	15	100	-								nd	nd	nd	nd	nd	nd	100
	Ncchs3	N. crassa	100	nd	90	74								nd	nd	nd	nd	nd	nd	-
	Bcchs1	B. cinerea	70	0.03	100	100								E	nd	nd	nd	nd	nd	70
	Fachs1	F. asiaticum	65	42	100	78								s	s	nd	nd	nd	nd	40-70
	Fochs1	F. oxysporum	90	nd	100	100								s	E	E	E	nd	nd	100
	OnuchsA	O. novo-ulmi	nd	nd	100	nd								nd	nd	nd	nd	nd	nd	nd
	YlChs1	Y. lipolytica	125	nd	100	-								nd	E	E	E	nd	nd	-
	SpChs1	S. pombe	nd	0.04	100	-								nd	nd	nd	E	nd	E	-
			nd	nd	100	-								nd	nd	nd	nd	nd	nd	-
	ScChs1	S. cerevisiae	100	100	100	-								nd	nd	nd	nd	S	nd	-
	Cachs2	C. albicans	60	nd	100	-								nd	nd	nd	nd	nd	nd	100
			90	20	100	-								nd	nd	nd	nd	nd	nd	100
	Cachs3	C. albicans	90	nd	100	-								nd	nd	nd	nd	nd	nd	<100
	Cachs8		100	80	100	-								nd	nd	nd	S	nd	nd	nd
	Mochs3	M. oryzae	100	50	100	100								nd	nd	nd	nd	nd	nd	100
Class II	AfchsB	A. fumigatus	nd	nd	100	100								nd	nd	nd	nd	nd	nd	nd
			94	75	93	24								nd	nd	E	E	nd	E	nd
	AnchsA	A. nidulans	118	nd	100	77								E	nd	E	E	E	nd	-
			90	nd	100	70								nd	nd	nd	nd	nd	nd	-
	Ncchs2	N. crassa	100	25	100	nd								nd	nd	nd	nd	E	nd	-
			78	nd	89	73								nd	nd	nd	nd	nd	nd	-
	Fochs2	F. oxysporum	90	nd	100	100								S	E	E	E	nd	nd	60
	YlChs2	Y. lipolytica	170	nd	<100	-		S				T	o	nd	E	S	S	nd	nd	-
	WdChs1	W. dermatitidis	90	130	100	-		S					o	nd	nd	nd	nd	nd	nd	100
	CaChs1	C. albicans	nd	nd	0	-		S	S				o	nd	nd	nd	nd	nd	nd	0
	ScChs2	S. cerevisiae	100	nd	100	-		S						nd	nd	nd	nd	nd	nd	-
	Mochs2	M. oryzae	100	130	80	17								nd	nd	nd	nd	nd	nd	100
Class III	AfchsC	A. fumigatus	100	100	100	100								nd	nd	nd	nd	nd	nd	nd
			100	100	100	nd								nd	nd	E	E	E	E	nd
			84	75	100	55								nd	nd	r	E	nd	E	nd
	AfchsG	A. fumigatus	100	30	30	low	HBH							nd	nd	nd	nd	nd	nd	nd
			88	10	33	124	HBH							nd	nd	R	R	R	E	nd
	Mochs1	M. oryzae	100	50	100	19								nd	nd	nd	nd	nd	nd	3
	AochsB	A. orizae	100	nd	small	low	HBH							nd	nd	nd	S	nd	nd	nd
	AnchsB	A. nidulans	67	nd	small	0	HBH			IH		T	o	nd	nd	nd	nd	nd	nd	-
			100	nd	small	0	HBH					T	o	nd	nd	nd	nd	nd	nd	-
	CgchsIII	C. graminicola	nd	nd	100	100								nd	nd	nd	nd	nd	nd	100
	Wdchs3	W. dermatitidis	100	50	100	-								nd	nd	nd	nd	nd	nd	100
	BcchsIIIa	B. cinerea	61	11	22	100	HBH					T		nd	nd	nd	nd	nd	nd	14-28
	chs4	P. chrysogenum	<100	nd	small	severe	HBH					T	o	nd	nd	S	S	nd	nd	-
	YlChs3	Y. lipolytica	100	nd	100	-							o	nd	E	E	E	nd	nd	-
	Ncchs1	N. crassa	nd	30	22	100		S					o	nd	nd	nd	nd	S	nd	-
Class IVa	AfchsF	A. fumigatus	87	65	100	37								nd	nd	E	E	E	E	nd
	Ncchs4	N. crassa	100	100	100	nd								nd	nd	nd	nd	nd	nd	-
	Wdchs4	W. dermatitidis	75	100	60	-							o	nd	nd	nd	nd	nd	nd	100
	Mochs4	M. oryzae	100	50	100	100								nd	nd	nd	nd	nd	nd	100
	AnchsE	A. nidulans	70	nd	100	100								nd	nd	nd	nd	nd	nd	-
	AnchsD		100	nd	100	100								nd	nd	nd	nd	nd	nd	-
	YlChs4	Y. lipolytica	50	nd	<100	-		S						nd	E	E	R	nd	nd	-
	Chs3a	C. glabrata	nd	nd	100	affected								nd	nd	nd	nd	E	E	-
	Chs3b	C. glabrata	nd	nd	small	affected							o	nd	nd	nd	nd	S	S	-
	scChs3	S. cerevisiae	15	nd	small	-							o	nd	nd	nd	R	nd	nd	-
	CaChs3	C. albicans	15	nd	100	nd							o	nd	nd	nd	E	nd	nd	5
	Bcchs4	B. cinerea	nd	100	100	nd								nd	nd	nd	nd	nd	nd	100
Class Vb	AncsmB	A. nidulans	nd	nd	80	0.01		S	B	IH	L			nd	nd	nd	nd	nd	nd	-
	AfCsmB	A. fumigatus	100	100	<100	2				IH		T		nd	nd	nd	E	E	S	nd
			94	50	100	0.03		S	B					nd	nd	s	s	r	s	nd
	Fvchs7	G. moniliformis	140	nd	small	100			B					nd	E	S	S	E	nd	20
	Gzchs7	G. zeae	nd	nd	70	3		S	B	IH				nd	nd	nd	nd	nd	nd	0
	FochsVb	F. oxysporum	nd	nd	small	affected		S	B			T		E	nd	S	S	nd	nd	0
	AocsmA	A. orizae	100	nd	small	severe		S	B	IH				nd	nd	nd	S	nd	nd	nd
	Mochs5	M. oryzae	100	150	100	100								nd	nd	nd	nd	nd	nd	100
	CgchsA	C. graminicola	70	nd	28	affected		S	B					nd	nd	nd	nd	nd	nd	nd
	PdchsVII	P. digitatum	140	nd	80	affected		S	B					S	S	nd	S	nd	nd	50
	YlCsm2	Y. lipolytica	100	nd	100	-							o	nd	E	S	S	nd	nd	-
	YlCsm3	Y. lipolytica	80	nd	100	-								nd	E	E	E	nd	nd	-
	NcChs7	N. crassa	52	nd	49	10							o	nd	nd	nd	nd	nd	nd	-
	BcchsVI	B. cinerea	145	nd	17	nd								S	nd	S	S	nd	nd	20
Class Va	AfchsE	A. fumigatus	75	100	100	0		S	B					nd	nd	nd	nd	nd	nd	100
	AfCsmA		100	100	<100	0.05				IH		T		nd	nd	nd	E	E	S	nd
			94	30	85	0.09		S	B					nd	nd	s	s	r	s	nd
	AnchsD	A. nidulans	60	nd	small	severe		S	B					nd	nd	nd	nd	nd	nd	-
	AncsmA		nd	nd	70	0.03		S	B	IH	L			nd	nd	nd	nd	nd	nd	-
	Wdchs5	W. dermatitidis	150	100	small	-		S					o	nd	nd	nd	nd	nd	nd	0
	Fvchs5	G. moniliformis	140	nd	small	low			B					nd	S	S	S	E	nd	20
	Gzchs5	G. zeae	nd	nd	70	3		S	B	IH				nd	nd	nd	nd	nd	nd	0
	FochsV	F. oxysporum	90	nd	<100	70		S	B			T		E	S	S	S	nd	nd	0
	Mochs6	M. oryzae	100	80	62	7		S	B					nd	nd	nd	nd	nd	nd	0
	CgchsV	C. graminicola	70	nd	0	0		S	B				o	nd	E	nd	nd	nd	nd	0
	YlCsm1	Y. lipolytica	100	nd	100	-								nd	E	S	S	nd	nd	-
	NcChs5	N. crassa	74	nd	87	17								nd	nd	nd	nd	nd	nd	-
	Bcchs5	B. cinerea	131	nd	100	100								r	nd	nd	S	nd	nd	100
Class CV	FgChs8	G. zeae	41	67	100	100								s	nd	nd	nd	nd	nd	50
recCHS	AfchsD	A. fumigatus	80	100	100	nd								nd	nd	nd	nd	nd	nd	100
			125	65	100	32								nd	nd	E	E	E	E	nd
	Mochs7	M. oryzae	100	nd	100	100							o	E	E	nd	nd	E	nd	25
			100	50	100	100							o	nd	nd	nd	nd	nd	nd	16
	NcChs6	N. crassa	58	nd	22	66							o	nd	nd	nd	nd	nd	nd	-
	Smchs7	S. macrospora	nd	nd	100	100								S	nd	nd	nd	nd	nd	-
	Bcchs7	B. cinerea	nd	121	100	nd								nd	nd	nd	nd	nd	nd	40
BASIDIOMYCETES
class III	Umchs1	U. maydis	nd	63	100	-								nd	nd	nd	nd	nd	nd	100
			nd	nd	100	-							o	nd	nd	nd	nd	S	nd	100
	Crchs7	C. neoformans	100	nd	<100	-								E	nd	E	E	nd	nd	nd
class E	Umchs2	U. maydis	nd	79	100	-								nd	nd	nd	nd	nd	nd	100
			nd	nd	100	-								nd	nd	nd	nd	E	nd	<100
	Crchs2	C. neoformans	100	nd	100	-								E	nd	E	E	nd	nd	nd
Class C	Umchs1	U. maydis	90	100	60	-								nd	nd	nd	nd	nd	nd	100
	Umchs3		nd	nd	100	-								nd	nd	nd	nd	E	nd	50
	Crchs6	C. neoformans	100	nd	<100	-								E	nd	E	E	nd	nd	nd
Class B	Umchs2	U. maydis	70	100	70	-								nd	nd	nd	nd	nd	nd	100
	Umchs4		nd	nd	100	-								nd	nd	nd	nd	E	nd	<100
	Crchs8	C. neoformans	100	nd	<100	-								E	nd	E	E	nd	nd	nd
Class IVa	Umchs5	U. maydis	50	36	66	-								nd	nd	nd	nd	nd	nd	40
			nd	nd	100	-		S					o	nd	nd	nd	nd	S	nd	<100
	Crchs3	C. neoformans	300	nd	small	-		S						S	nd	S	E	nd	nd	nd
Class Vb	Umchs6	U. maydis	39	89	<100	-							o	nd	nd	nd	nd	nd	nd	4
			nd	nd	100	-						T		nd	nd	nd	nd	S	nd	0
	Crchs4	C. neoformans	50	nd	100	-								E	nd	E	E	nd	nd	nd
Class IVb	Umchs7	U. maydis	nd	nd	100	-						T	o	nd	nd	nd	nd	S	nd	0
	Crchs1	C. neoformans	100	nd	100	-								E	nd	E	E	nd	nd	nd
Class Va	Ummcs1	U. maydis	nd	nd	100	-						T		nd	nd	nd	nd	S	nd	0
	Crchs5	C. neoformans	50	nd	<100	-								E	nd	E	E	nd	nd	nd
0-25% versus WT / stongly sensitive (S) to a drug stress / important morphological abnormalities
HBH = Highly Branched Hyphae; S = Swelling; B = Baloon; IH = Intrahyphae; L = Lysis; T = Thicker cells or wall; other = other abnormalities
26-99% versus WT / slightly sensitive (s) to a drug stress
100% versus WT / equivalent (E) response to a drug stress/ WT phenotype
101 - 200% versus WT / slightly resistant (r) to a drug stress
>200% versus WT / Strongly resistant (R) to a drug stress
nd = not determined;

## Sheet: Detailed
Table S1. Classification of fungal chitin synthase single mutants and detailed comparison of their phenotype (1986-2016)
ASCOMYCETES
CHS Class	Mutant	N° accession	Protein id	Blast CHSdb (first hit)	Species	Chitin content	"global" chs activity	Growth rate	Sporulation or mating	Morphology	Effect of chemicals	Virulence	References
Class I	AfchsA	XM_744229 (refseq)	XP_749322 (refseq)	I_Aspfum_Afu2g01870	Aspergillus fumigatus	nd	nd	similar to WT	100% of WT	similar to WT	nd	nd	Mellado et al., 2003
						similar to WT	50% of WT	similar to WT	nd	similar to WT	No effect with calcofluor white, congo red, caspofungin, micafungin and Nikkomycin Z	nd	Rogg et al 2011
						100% WT (mycelium); 79% (conidia)	100% of WT	similar to WT	42% of WT	similar to WT	slightly resistant to congo red; no effect with amphotericin B, azoles, caspofungin and calcofluor white	nd	Muszkieta et al 2014
	AnchsC	AB023911 (genbank)	BAA75501 (genbank)	I_Aspnid_AN4566	Aspergillus nidulans	89% of WT	nd	similar to WT	150% of WT	similar to WT	No effect with NaCl, KCl, SDS, calcofluor white, congo red, Nikkomycin Z, polyoxin B and polyoxin D	-	Horiuchi 2009; Fujiwara et al 2000; Motoyama et al 1994
	CgchsI	AY052545 (genbank)	AAL23717 (genbank)	I_Glogra_04171	Colletotrichum graminicola	nd	nd	similar to WT	similar to WT	similar to WT	nd	100% of WT	Werner et al 2007
	Wdchs2	AF052606 (genbank)	AAC34496 (genbank)	I_Aspnig_An07g05570	Wangiella dermatitidis	similar to WT	15% of WT	similar to WT	-	similar to WT	nd	100% of WT	Wang et al 2001
	Ncchs3	AF127086 (genbank)	AAF00101 (genbank)	I_Neucra_NCU04251	Neurospora crassa	Mutant is maintained as heterocaryon (Ncchs3 was proposed to be an essential gene in N. crassa)							Beth-Din and Yarden 2000
						100% of WT	nd	90% of WT	74% of WT (conidia), no perithecium, no ascospore release	similar to WT	nd	-	Fajardo-Somera et al 2015
	Bcchs1	AY515145 (genbank)	AAS21658 (genbank)	I_Botcin_6788	Botrytis cinerea	70% of WT	0,03% of WT	similar to WT	similar to WT	similar to WT	No effect with SDS; Sensitive to glucanases	70% of WT on vine leaves	Soulié et al 2003
	Fachs1	AJ312243 (genbank)	CAC41025 (genbank)	I_Gibzea_10327	Fusarium asiaticum	65% of WT	42% of WT	similar to WT	78% of WT (16% decrease in conidium lenght)	increase in number of nuclei per cell, lack of distinct layers	Slightly sensitive to SDS, NaCl and hydrogen peroxide	40-60% of WT on wheat spike, 70% on wheat seedlings and reduced on tomato fruit	Xu et al 2010
	Fochs1	AY572421 genbank)	AAT77181 (genbank)	I_Fusoxy_05078	Fusarium oxysporum	90% of WT	nd	similar to WT	100% of WT	similar to WT	Slightly sensitive to SDS; No effect with calcofluor white, hydrogen peroxide and congo red	100% of WT	Martin-Udiroz et al 2004
	OnuchsA	AF157477 (genbank)	AAD40178 (genbank)	I_Grocla_320591906	Ophiostoma novo-ulmi	nd	nd	similar to WT	nd	similar WT	nd	nd	Hintz 1999
	YlChs1	NC_006070 (refseq)	XP_503296 (refseq)	I_Yarlip_YALI0D25938g	Yarrowia lipolytica	125% of WT	nd	similar to WT	-	similar to WT	No effect with calcofluor white, congo red, hydrogen peroxide and caffeine	-	Sheng 2013
	SpChs1	-	CAA91105 (genbank)	I_Schpom_592838	Schizosaccharomyces pombe	nd	0.04	similar to WT	Ascospore formation is severely affected	similar to WT	No effect with papulacandin B, echinocandin B and calcofluor white	-	Arellano et al 2000; Martin-Garcia et al 2003
						nd	nd	similar to WT	Ascospore formation is severely affected	similar to WT	nd	-	Matsuo et al 2004
	ScChs1	NP_014207.2 (refseq)	-	I_Saccer_YNL192W	Saccharomyces cerevisiae	100% of WT	100% of WT	similar to WT	-	similar to WT; Lysis of daughter cells in unbuffered medium (repair function during cell separation)	more sensitive to polyoxin D	-	Bulawa et al 1986
	Cachs2	-	XP_716433 (refseq)	I_Canalb_02178	Candida albicans	60% of WT in mycelium (100% in yeast)	nd	similar to WT	-	similar to WT	nd	100% of WT	Gow et al 1994
						90% of WT in mycelium (100% in yeast)	20% of WT	similar to WT	-	similar to WT	nd	100% of WT	Mio et al 1996 ; Munro et 2003
	Cachs3*	-	XP_717666 (refseq)	I_Canalb_02407	Candida albicans	90% of WT in mycelium (100% in yeast)	nd	similar to WT	-	similar to WT	nd	slightly attenuated	Mio et al 1996
	Cachs8*	AY189898 (genbank)	KGR04600 (genbank)			similar to WT	80% of WT	similar to WT	-	similar to WT	sensitive to calcofluor white	nd	Munro et al 2003
	Mochs3	JF912406 (genbank)	AEQ16476 (genbank)	I_Maggri_09551	Magnaporthe oryzae	100% of WT	50% of WT	similar to WT	similar to WT	similar WT	nd	100% of WT	Kong et al 2012
Class II**	AfchsB	XM_741511 (refseq)	XP_746604 (refseq)	II_Aspfum_Afu4g04180	Aspergillus fumigatus	nd	nd	similar to WT	100% of WT	similar to WT	nd	nd	Mellado et 2003
						94% WT (mycelium); 71% WT (conidia)	75% of WT	93% of WT	24% of WT	similar to WT	No effect with amphotericin B, azoles, caspofungin, congo red and calcofluor white;	nd	Muszkieta et al 2014
	AnchsA	XM_659544 (refseq)	XP_664636 (refseq)	II_Aspnid_AN7032	Aspergillus nidulans	118% of WT	nd	similar to WT	77% of WT	similar to WT	No effect with NaCl, KCl, SDS, calcofluor white, congo red, Nikkomycin Z, polyoxin B and polyoxin D	-	Horiuchi 2009; Fujiwara et al 2000; Yanai et al 1994
						90% of WT	nd	similar to WT	70% of WT	similar to WT	nd	-	Culp et al 2000
	Ncchs2	CAA54816 (genbank)	P30589 (uniprotKB/Swiss-Prot)	II_Neucra_NCU05239	Neurospora crassa	100% of WT	25% of WT	Similar to WT	nd	similar to WT	Sensitive to edifenphos; No effect with Polyoxin D	-	Beth-Din and Yarden 1994
						78% of WT	nd	89% of WT	73% of WT (conidia)	similar to WT	nd	-	Fajardo-Somera et al 2015
	Fochs2	AY572422 (genbank)	AAT77182 (genbank)	II_Fusoxy_10443	Fusarium oxysporum	90% of WT	nd	similar to WT	100% of WT	similar to WT	Sensitive to SDS; No effect with calcofluor white, hydrogen peroxide and congo red	60% of WT; delay of disease on tomato (index severity 3/5)	Martin-Udiroz et al 2004
	YlChs2	NC_006068 (refseq)	XP_500969 (refseq)	II_Yarlip_YALI0B16324g	Yarrowia lipolytica	170% of WT	nd	slightly slower than the WT	-	Chained cells , thick septa, decrease in long-compartment cells, Increase in larger cells	Sensitive to calcofluor white, congo red and caffein; no effect with hydrogen peroxide	-	Sheng 2013
	WdChs1	AF054503 (genbank)	AAC36064 (genbank)	II_Uncree_02647	Wangiella dermatitidis	90% of WT	130% of WT	similar to WT	-	enlarged yeast cells often failing to separate	nd	100% of WT (mouse model)	Zheng et al 2006
	CaChs1	AL033396 (genbank)	-	II_Canalb_05611	Candida albicans	nd	nd	non-viable (conditional mutant)	-	septumless chains of cells, swollen balloon-like features	nd	0% of WT (avirulent)(mouse model)	Munro et al 2001
	ScChs2	NP_009594 (refseq)	-	II_Saccer_YBR038W	Saccharomyces cerevisiae	100% of WT	nd	similar to WT	-	Few abnormalities (distortion, size) (defects in cytoskeletal structure and function; primary septum )	nd	-	Bulawa and Osmond 1990
	Mochs2	JF912405 (genbank)	AEQ16475 (genbank)	II_Maggri_04145	Magnaporthe oryzae	100% of WT	130% of WT	80% of WT	17% of WT	similar to WT	nd	100% of WT	Kong et al 2012
Class III	AfchsC	X94245 (genbank)	CAA63929 (genbank) XP_748263 (refseq)	III_Aspfum_Afu5g00760	Aspergillus fumigatus	100% of WT	100% of WT	similar to WT	similar to WT	similar to WT	nd	nd	Mellado et al 1996a
						100% of WT	100% of WT	similar to WT	nd	similar to WT	No effect with calcofluor white, congo red, caspofungin, micafungin and Nikkomycin Z	nd	Rogg et al 2011
						84% of WT	75% of WT	similar to WT	55% of WT	similar to WT	slightly resistant to congo red; No effect with amphotericin B, azoles, caspofungin and calcofluor white	nd	Muszkieta et al 2014
	AfchsG	X94244 (genbank)	CAA63928.1 (genbank) XP_754184 (refseq)	III_Aspfum_Afu3g14420	Aspergillus fumigatus	100% of WT	30% of WT	30% of WT	reduced, and defect in conidial maturation	highly branched hyphae	nd	nd	Mellado et al 1996a
						88% WT (mycelium); 43% WT (conidia)	10% of WT	33% of WT	124% of WT but melanin layer is loosely attached to cell wall	Apex is highly branched	hyper-resistant to congo red, calcofluor white and Nikkomycin Z; No effect with amphotericin B, azoles and caspofungin	nd	Muszkieta et al 2014
	Mochs1	JF912404 (genbank)	AEQ16474 (genbank)	III_Maggri_01802	Magnaporthe oryzae	100% in hyphae, 130% in conidia of WT	50% of WT	similar WT, fluffy colonies	19% of WT (severe defect in conidium morphology)	63% of WT for appressoria formation	nd	3% of WT (number of lesions on rice leaves)	Kong et al 2012
	AochsB	AY029261 (genbank)	AAK31732 (genbank)	III_Aspory_AO090701000589	Aspergillus orizae	100 of WT	nd	compact colonies	lower conidiation efficiency	highly branched hyphae	Sensitive to calcofluor white	nd	Muller et al 2002
	AnchsB	D21269(genbank)	BAA04807 (genbank)	III_Aspnid_AN2523	Aspergillus nidulans	67% of WT	nd	very small colonies	no conidiophores and no conidia	highly branched hyphae, multilayered cell walls and intrahyphae	sorbitol osmotic stabilizer rescued growth	-	Horiuchi 2009; Fukuda et al 2009 ; Ichinomiya et al 2002; Yanai et al 1994
						100 of WT	nd	slow growth, tight colonies	0% of WT; No conidiation	highly branched hyphae, enlarged tips, and disorganized lateral walls	nd	-	Borgia et al 1996
	CgchsIII	AY052546 (genbank)	AAL23718 (genbank)	III_Glogra_03399	Colletotrichum graminicola	nd	nd	similar to WT	similar to WT	similar to WT	nd	100% of WT	Werner et al 2007
	Wdchs3	AF053314 (genbank)	AAC35278 (genbank)	III_Uncree_06103	Wangiella dermatitidis	similar WT	around 50% of WT	similar to WT	-	similar to WT	nd	100% of WT	Wang and Szaniszlo 2000
	BcchsIIIa	AF494188 (genbank)	AAM14606 (genbank)	III_Botcin_2231	Botrytis cinerea	61% of WT	11% of WT	22%of WT radial growth	similar to WT	highly branched hyphae, extracellular matrix	nd	28% and 14% of WT on grapevine and Arabidopsis leaves	Soulié et al 2006; Arbelet et al 2010
	chs4 (RNAi)	Gene ID: 8315140	-	III_Penchr_255938399	Penicillium chrysogenum	slight decrease	nd	colonies much smaller than WT, osmosensitive	dramatic reduction in conidiation (abnormal conidia)	stunted and bulging hyphae / short, thick, and highly branched hyphae	Sensitive to calcofluor white and congo red	-	Liu et al 2013
	YlChs3	NC_006070 (refseq)	XP_502356 (refseq)	III_Yarlip_YALI0D03179g	Yarrowia lipolytica	100% of WT	nd	similar to WT	-	smaller population of filamentous cells (50% of WT)	No effect with calcofluor white, congo red, hydrogen peroxide and caffeine	-	Sheng 2013
	Ncchs1(rip)	AAA33568 (genbank)	M73437 (genbank)	III_Neucra_NCU03611	Neurospora crassa	nd	25-30% of WT	22% of WT	similar to WT	abnormalities, swollen hyphae	Sensitive to Nikkomycin Z; no effect with benomyl	-	Yarden and Yanofsky 1991
Class IVa	AfchsF	XM_742271 (refseq)	AAB33402 (genbank)	IVa_Aspfum_Afu8g05630	Aspergillus fumigatus	Mutant has no marked phenotype							Munro and Gow 2001
						87% WT (mycelium); 56% WT (conidia)	65% of WT	similar to WT	37% of WT	similar to WT	No effect with amphotericin B, azoles, caspofungin, calcofluor white, congo red and Nikkomycin Z	nd	Muszkieta et al 2014
	Ncchs4	U25097 (genbank)	AAB03563 (genbank)	IVa_Neucra_NCU09324	Neurospora crassa	100% of WT	similar to WT	similar to WT	nd	similar to WT	nd	-	Beth-Din et al 1996
	Wdchs4	AF126146 (genbank)	AAD28744 (genbank)	IVa_Uncree_02708	Wangiella dermatitidis	75% of WT (at 37°C)	similar WT	60% of WT (in liquid poor medium)	-	abnormal yeast clumping, multiple budding and pigmentation	nd	100% of WT	Wang et al 1999
	Mochs4	JF912407 (genbank)	AEQ16477 (genbank)	IVa_Maggri_09962	Magnaporthe oryzae	100% of WT	50% of WT	similar WT	100% of WT	similar WT	nd	100% of WT	Kong et al 2012
	AnchsE	D83246 (genbank)	BAA11866 (genbank)	IVa_Aspnid_AN1555	Aspergillus nidulans	60-70% of WT	nd	similar WT	similar WT	similar WT	nd	-	Specht et al 1996
	AnchsD*					100% of WT	nd	similar WT	similar WT	similar WT	nd	-	Horiuchi 2009; Motoyama et al 1997
	YlChs4	NC_006069 (refseq)	XP_502222 (refseq)	IVa_Yarlip_YALI0C24354g	Yarrowia lipolytica	50% of WT	nd	slightly slower than the WT	-	Increase in number of larger cells	resistant to calcofluor white; No effect with congo red, hydrogen peroxide and caffeine	-	Sheng 2013
	Chs3a	-	XP_445161 (refseq)	IVa_Cangla_CAGL0B04389g	Candida glabrata	nd	nd	similar to WT	Thickened mannoprotein layer in cell wall	similar WT	No effect with glucan and chitin inhibitors	-	Ueno et al 2011
	Chs3b	-	XP_447460 (refseq)	IVa_Cangla_CAGL0I04840g	Candida glabrata	nd	nd	growth defects	Thickened chitin-glucan layer in cell wall	Failing division	Sensitive to glucan and chitin inhibitors	-	Ueno et al 2011
	scChs3	NP_009579 (refseq)	-	IVa_Saccer_YBR023C	Saccharomyces cerevisiae	15% of WT	nd	growth defects	-	Cells clumping, multiple budding from the same cell	Resistant to calcofluor white	-	Osmond et al. 1999
	CaChs3*	D13454 (genbank)	-	IVa_Canalb_00138	Candida albicans	15% of WT	nd	similar to WT	nd	similar WT but tendency to clump in liquid medium	No sensitivity to Calcofluor white	5% of WT (significantly attenuated)	Bulawa et al 1995
	Bcchs4	AF215732 (genbank)	AAF19527 (genbank)	IVa_Botcin_7550	Botrytis cinerea	nd	similar WT	similar WT	nd	similar WT	nd	100% of WT	Morcx et al 2013
Class Vb	AncsmB	AB230981 (genbank)	BAE78841 (genbank)	Vb_Aspnid_AN6317	Aspergillus nidulans	nd	nd	70-80% of WT, osmosensitive	0.01% of WT	hyphal swelling, balloon formation, intrahyphal hyphae and lysis of subapical regions	nd	-	Horiuchi 2009; Takeshita et al 2006
	AfCsmB	AFUA_2G13430	XP_755676.1	Vb_Aspfum_Afu2g13430	Aspergillus fumigatus	100% of WT	100% of WT	slight but significant reduction of the colony diameter	2% of WT, osmosensitive, abnormal conidiophores and conidia	thick hyphae, intrahyphal hyphae	Hypersensitive to caspofungin, micafungin, and anidulafungin; Slightly sensitive to azoles; No effect with Nikkomycin Z,calcofluor white and amphotericin B	nd	Jiménez-Ortigosa et al 2012
						94% WT (mycelium); 63% WT (conidia)	50% of WT	similar to WT	0.03% of WT	hyphal swelling, balloon formation	slightly resistant to azoles and Nikkomycin Z; slightly sensitive to calcofluor white, congo red and caspofungin; no effect with amphotericin B	nd	Muszkieta et al 2014
	Fvchs7	GU066261 (genbank)	ACY08044 (genbank)	Vb_Gibmon_07281	Gibberella moniliformis	140% of WT	nd	Small and hyperpigmented colonies, very little aerial mycelia, osmosensitive	Similar to WT	balloon formation	Sensitive to calcofluor white and congo red; no effect of Nikkomycin Z and hydrogen peroxide;	20% of WT (diseased maize kernels)	Larson et al 2011
	Gzchs7	FGSG_15914 (broad)	ESU07335 (genbank)	Vb_Gibzea_12039	Gibberella zeae	nd	nd	70% of WT, very little aerial mycelia	3% of WT (conidia), and no perithecia (non fertile)	hyphal swelling, balloon formation and intrahyphal hyphae	sorbitol, mannitol, KCl and NaCl osmotic stabilizers partially rescued the WT phenotype	0% of WT; non pathogenic on barley heads	Kim et al 2009
	FochsVb	EF673037 (genbank)	ABS11265 (genbank)	Vb_Fusoxy_04163	Fusarium oxysporum	nd	nd	slightly smaller than WT, lysis at colony margin, osmosensitive	nd, lemon-like shape microconidia	hyphal swelling, balloon formation and thick wall	Sensitive to congo red and calcofluor white; no effect with SDS and menadione	0% of WT; unable to infect and colonize tomato plants	Martin-Urdiroz et al 2008
	AocsmA	AF429307 (genbank)	AAL27566 (genbank)	Vb_Aspory_AO090026000321	Aspergillus orizae	100% of WT	nd	lower colonial growth rate, osmosensitive	severe reduction of conidiation (osmosensitive)	hyphal swelling, balloon formation and intrahyphal hyphae	Sensitive to calcofluor white	nd	Muller et al 2002
	Mochs5	JF912408 (genbank)	AEQ16478 (genbank)	Vb_Maggri_13014	Magnaporthe oryzae	1	150% of WT	similar to WT	similar WT	similar WT	nd	100% of WT	Kong et al 2012
	CgchsA	AY064208 (genbank)	AAL55424 (genbank)	Vb_Glogra_08318	Colletotrichum graminicola	70% in conidia of WT	nd	28% of WT (but also for complemented strains)	osmosensitive conidia (conidial rupture)	hyphal swelling and ballon formation	nd	nd	Amnuaykanjanasin and Epstein 2003
	PdchsVII	JQ028874	EKV08101.1	Vb_Penchr_255933041	Penicillium digitatum	140% of WT	nd	80% of WT, osmosensitive	delay in conidia production (osmosensitive)	hyphal swelling and ballon formation	sensitive to calcofluor white, SDS, hydrogen peroxide and azole	50% of WT at low inoculum dose (orange fruit)	Gandia et al 2014
	YlCsm2	NC_006071 (refseq)	XP_504258 (refseq)	Vb_Yarlip_YALI0E22198g	Yarrowia lipolytica	100% of WT	nd	similar to WT	-	Slight decrease in population of filamentous cells (70% of WT)	Sensitive to calcofluor white and congo red; No effect with hydrogen peroxide and caffeine	-	Sheng 2013
	YlCsm3	NC_006071 (refseq)	XP_503779 (refseq)	Vb_Yarlip_YALI0E10417g	Yarrowia lipolytica	80% of WT	nd	similar to WT	-	similar to WT	No effect with calcofluor white, congo red, hydrogen peroxide and caffeine	-	Sheng 2013
	NcChs7	-	XP_956331.3 (refseq)	Vb_Neucra_NCU04350	Neurospora crassa	52% of WT	nd	49% of WT	10% of WT (conidia), no perithecium, no ascospore release	highly compact mycelium	nd	-	Fajardo-Somera et al 2015
	Bcchs6	AY515144 (genbank)	AAS21657 (genbank)	Vb_Botcin_9125	Botrytis cinerea	Mutant is maintained as heterocaryon (Bcchs6 is proposed to be an essential gene in B. cinerea), mating of mutant strain with compatible WT strain gives a non viable mutant progeny							Morcx et al 2013
	BcchsVI	BC1G_15936.1	-	Vb_Botcin_9125		145% of WT	nd	17% of WT, very little aerial mycelia, osmosensitive, no sclerotia	nd	nd	Sensitive to calcofluor white, congo red, BCIP and SDS (sorbitol osmotic stabilizer partially rescued the WT phenotype)	20% of WT on tomato leaves	Cui et al 2013
Class Va	AfchsE	Y09542 (genbank)	CAA70736 (genbank)	Va_Aspfum_Afu2g13440	Aspergillus fumigatus	75% of WT	100% of WT	similar to WT	No conidiation, osmosensitive	hyphal swelling and ballon formation	sorbitol, sucrose and KCl osmotic stabilizers partially rescued the WT phenotype	100% of WT; similar to WT in mice	Aufauvre-Brown et al 1997
	AfCsmA	AFUA_2G13440	XP_755677 (refseq)			100% of WT	100% of WT	slight but significant reduction of the colony diameter	0.05% of WT, osmosensitive, abnormal conidiophores and conidia	thick hyphae, intrahyphal hyphae	Hypersensitive to caspofungin, micafungin, and anidulafungin; Slightly sensitive to azoles; No effect with Nikkomycin Z,calcofluor white and amphotericin B	nd	Jiménez-Ortigosa et al 2012
						94% WT (mycelium); 21% WT (conidia)	30% of WT	85% of WT	0.09% of WT; conidial cell wall loosening	hyphal swelling, balloon formation	slightly resistant to azoles and Nikkomycin Z; slightly sensitive to calcofluor white, congo red and caspofungin; no effect with amphotericin B;	nd	Muszkieta et al 2014
	AnchsD*	U62895 (genbank)	AAB05797 (genbank)	Va_Aspnid_AN6318	Aspergillus nidulans	60-70% of WT	nd	slow-growing colonies showing irregular scalloped edges	swelling and lysis of conidiophores vesicules and conidia	hyphal swelling and ballon formation	KCl used as osmotic stabilizer rescued the WT phenotype	-	Specht et al 1996
	AncsmA					nd	nd	70-80% of WT	0,03% of WT	hyphal swelling, balloon formation, intrahyphal hyphae, lysis of subapical regions	nd	-	Horiuchi 2009; Takeshita et al 2006; Horiuchi et al 1999
	Wdchs5	AF469116 (genbank)	AAL79830 (genbank)	Va_Aspfum_Afu2g13440	Wangiella dermatitidis	150% of WT at 37°C	similar to WT	Smaller and darker colonies at 37°C, osmosensitive	-	Swelling of yeast, clumped and agregated cells at 37°C, osmosensitive	sorbitol and sucrose osmotic stabilizers rescued the WT phenotype	0% of WT; non pathogenic in mice	Liu et al 2004
	Fvchs5	GU066259 (genbank)	ACY08042 (genbank)	Va_Gibmon_07280	Gibberella moniliformis	140% of WT	nd	Small and hyperpigmented colonies, very little aerial mycelia, osmosensitive	slightly reduced in number	balloon formation	Sensitive to calcofluor white, congo red and hydrogen peroxide; no effect of Nikkomycin Z;	20% of WT (diseased maize kernels)	Larson et al 2011
	Gzchs5	FGSG_01964 (broad)	ESU07336 (genbank)	Va_Gibzea_01964	Gibberella zeae	nd	nd	70% of WT, very little aerial mycelia	Conidia 3% of WT, and no perithecia (non fertile)	hyphal swelling, balloon formation and intrahyphal hyphae	sorbitol, mannitol, KCl and NaCl osmotic stabilizers partially rescued the WT phenotype	0% of WT; non pathogenic on barley heads	Kim et al 2009
	FochsV	AF484941 (genbank)	AAO49384 (genbank)	Va_Fusoxy_04162	Fusarium oxysporum	90% of WT	nd	Significantly reduced at 37°C, osmosensitive	70% of WT, lemon-like shape microconidia	thick wall, hyphal swelling and balloon formation	Sensitive to congo red; calcofluor white and hydrogen peroxide; no effect with SDS and menadione	0% of WT; unable to infect and colonize tomato plants	Madrid et al 2003; Martin-Urdiroz et al 2008
	Mochs6	JF912409 (genbank)	AEQ16479 (genbank)	Va_Maggri_13013	Magnaporthe oryzae	100% in hyphae, 60% in conidia of WT	80% of WT	62% of WT, short and compact aerial hyphae, wrinkled surface, osmosensitive	7% of WT	hyphal swelling and balloon formation	nd	0% of WT; non pathogenic on barley or rice leaves	Kong et al 2012
	CgchsV	AY052547 (genbank)	AAL23719 (genbank)	Va_Glogra_08319	Colletotrichum graminicola	70% of WT	nd	No radial growth, osmosensitive	No conidiation, osmosensitive	hyphal swelling and balloon formation; essential for appressoria formation	No effect with hydrogen peroxide	0% of WT; non pathogenic on maize leaves	Werner et al 2007
	YlCsm1	NC_006072 (refseq)	XP_506000.1 (refseq)	Va_Yarlip_YALI0F28655g	Yarrowia lipolytica	100% of WT	nd	similar to WT	-	similar to WT	Sensitive to calcofluor white and congo red; No effect with hydrogen peroxide and caffeine	-	Sheng 2013
	NcChs5	-	XP_956333.2 (refseq)	Va_Neucra_NCU04352	Neurospora crassa	74% of WT	nd	87% of WT; drastic reduction in aerial hyphae	17% of WT (conidia) ; No ascopore release	similar to WT	nd	-	Fajardo-Somera et al 2015
	Bcchs5	XM_001545464 (refseq)	XP_001545514 (refseq)	Va_Botcin_9124	Botrytis cinerea	131 of WT	nd	similar to WT	similar to WT	similar to WT	Sensitive to calcofluor white; slightly resistant to SDS and NaCl	100% of WT	Cui et al 2009
Class CV	FgChs8	FGSG_06550	EYB24642.1 (genbank)	CV_Gibzea_06550	Gibberella zeae	41% of WT	67% of WT	similar to WT	similar to WT	nd	slightly sensitive to SDS	50% of WT (infected spikelets of wheat)	Zhang et al 2016
recCHS	AfchsD	U62614 (genbank)	AAB60781 (genbank) XP_752630 (refseq)	RecCHS_Aspfum_Afu1g12600	Aspergillus fumigatus	80% of WT	100% of WT	similar to WT	nd	nd	nd	100% of WT	Mellado et al 1996b
						125% WT (mycelium); 99% WT (conidia)	65% of WT	similar to WT	32% of WT	similar to WT	No effect with amphotericin B, azoles, caspofungin, calcofluor white, congo red and Nikkomycin Z	nd	Muszkieta et al 2014
	Mochs7	EU935590 (genbank)	ACH58563 (genbank)	RecCHS_Maggri_06064	Magnaporthe oryzae	100% (but 40% in Appressorium)	nd	similar to WT	similar WT	Affected in formation of appressoria	No effect with hydrogen peroxide, Nikkomycin Z and SDS	25% of penetration	Odenbach et al 2009
						1	50% of WT	similar WT	similar WT	surface-dependent defect in appressorium formation	nd	16% of WT (number of lesions on rice leaves)	Kong et al 2012
	NcChs6	-	XP_961758.3 (refseq)	RecCHS_Neucra_NCU05268	Neurospora crassa	58% of WT	nd	22% of WT	66% of WT (conidia)	highly compact mycelium	nd	-	Fajardo-Somera et al 2015
	Smchs7	XM_003348652 (refseq)	XP_003348700.1 (refseq)	RecCHS_Sormac_289618252	Sordaria macrospora	nd	nd	similar to WT	similar WT	similar to WT	Sensitive to SDS	-	Traeger and Nowrousian 2015
	Bcchs7	AY515143 (genbank)	AAS21656 (genbank)	RecCHS_Botcin_7131	Botrytis cinerea	nd	121% of WT	similar to WT	nd	similar to WT	nd	40% of WT on Arabidopsis leaves, host-dependent	Morcx et al 2013
BASIDIOMYCETES
class III	Umchs1****	M82958 (genbank)	AAA34224 (genbank)	III_Ustmay_UM05637	Ustilago maydis	nd	63% of WT	similar to WT	no effect on mating	similar to WT	nd	100% of WT	Gold and Kronstad 1994
						nd	nd	similar to WT	-	cells slightly shorter	Sensitive to Nikkomycin Z	100% of WT	Weber et al 2006
	Crchs7	AE017345 (refseq)	AAW43575 (genbank)	III_Cryneo_02217	Cryptococcus neoformans	Similar to WT	nd	slightly lower growth at 40°C	-	similar to WT	No effect with SDS, Caffeine, Congo red and calcofluor white	nd	Banks et al 2005
class E	Umchs2****	M82959 (genbank)	AAA34225 (genbank)	0a_Ustmay_UM04290	Ustilago maydis	nd	79% of WT	similar to WT	no effect on mating	similar to WT	nd	100% of WT	Gold and Kronstad 1994
						nd	nd	similar to WT	-	similar to WT	No effect with Nikkomycin Z	slight reduction	Weber et al 2006
	Crchs2	XM_571995 (refseq)	AAW44688 (genbank)	0a_Cryneo_03326	Cryptococcus neoformans	Similar to WT	nd	similar to WT	-	similar to WT	No effect with SDS, Caffeine, Congo red and calcofluor white	nd	Banks et al 2005
Class C	Umchs1****	X87748 (genbank)	CAA61027 (genbank)	0c_Ustmay_UM00474	Ustilago maydis	90% of WT	Similar to WT	60% of WT at acidic pH (mycelial form)	no effect on mating	similar to WT	nd	100% of WT	Xoconostle-Cazares et al 1996
	Umchs3					nd	nd	similar to WT	-	similar to WT	No effect with Nikkomycin Z	50% of WT (tumors on corn plantules)	Weber et al 2006
	Crchs6	XM_568689 (refseq)	AAW47172 (genbank)	0c_Cryneo_06487	Cryptococcus neoformans	Similar to WT	nd	Lower growth at 40°C	-	similar to WT	No effect with SDS, Caffeine, Congo red and calcofluor white	nd	Banks et al 2005
Class B	Umchs2****	X87749 (genbank)	CAA61028 (genbank)	0d_Ustmay_UM00462	Ustilago maydis	70% of WT	Similar to WT	70% of WT at acidic pH (mycelial form)	no effect on mating	similar to WT	nd	100% of WT	Xoconostle-Cazares et al 1996
	Umchs4					nd	nd	similar to WT	-	similar to WT	No effect with Nikkomycin Z	slight reduction	Weber et al 2006
	Crchs8	XM_569357 (refseq)	AAW42050 (genbank)	0d_Cryneo_07499	Cryptococcus neoformans	Similar to WT	nd	slightly lower growth at 40°C	-	similar to WT	No effect with SDS, Caffeine, Congo red and calcofluor white	nd	Banks et al 2005
Class IVa	Umchs5	AF030553 (genbank)	AAB84284 (genbank)	IVa_Ustmay_UM02569	Ustilago maydis	50% of WT in yeast and mycelium	36% of WT in mycelium	66% of WT at acidic pH (mycelial form)	no effect on mating	similar WT	nd	40% of WT (tumors on corn plantules)	Xoconostle-Cazares et al 1997
						nd	nd	similar to WT	strong defect in conjugaison tubes	elongated cells with irregular shape; tendency to form cell chains	Sensitive to Nikkomycin Z	slight reduction	Weber et al 2006
	Crchs3	XM_572399 (refseq)	AAW45092 (genbank)	IVa_Cryneo_05581	Cryptococcus neoformans	300% of WT at 24h	nd	Strongly affected at 40°C	-	cells two to three times larger than the WT	Sensitive to SDS, Caffein and Congo red. No effect with calcofluor white	nd	Banks et al 2005
Class Vb	Umchs6	AF030554 (genbank)	AAB84285 (genbank)	Vb_Ustmay_UM03052	Ustilago maydis	70% (yeast) and 39% (mycelium) of WT	48% (yeast), 89% (myc.)	slightly reduced	unaffected in matig	Cell shorter sligthly more oval-shaped than WT	nd	4% of WT (smaller tumors on maize plants)	Garcera-Teruel et al 2004
						nd	nd	similar to WT	-	cells significantly thicker	Sensitive to Nikkomycin Z	0% of WT; Non pathogenic on corn plants	Weber et al 2006
	Crchs4	XM_566840 (refseq)	AAW41021 (genbank)	Vb_Cryneo_00546	Cryptococcus neoformans	50% of WT	nd	similar to WT	-	similar to WT	No effect with SDS, Caffeine, Congo red and calcofluor white	nd	Banks et al 2005
Class IVb	Umchs7	XM_756534 (refseq)	XP_761627 (refseq)	IVb_Ustmay_UM05480	Ustilago maydis	nd	nd	similar to WT	strong defect in conjugaison tubes	yeast cells slightly thicker with a separation defect; abnormal hyphae	Sensitive to Nikkomycin Z	0% of WT; Non pathogenic on corn plants	Weber et al 2006
	Crchs1	XM_572145 (refseq)	AAW44838 (genbank)	IVb_Cryneo_03099	Cryptococcus neoformans	Similar to WT	nd	similar to WT	-	similar to WT	No effect with SDS, Caffeine, Congo red and calcofluor white	nd	Banks et al 2005
Class Va	Ummcs1	XM_754258 (refseq)	XP_759351 (refseq)	Va_Ustmay_UM03204	Ustilago maydis	nd	nd	similar to WT	-	cells significantly thicker	Sensitive to Nikkomycin Z	0% of WT; Non pathogenic on corn plants	Weber et al 2006; Treitschke et al 2010
	Crchs5	XM_571494 (refseq)	AAW44187 (genbank)	Va_Cryneo_05818	Cryptococcus neoformans	50% of WT	nd	slightly lower growth at 40°C	-	similar to WT	No effect with SDS, Caffeine, Congo red and calcofluor white	nd	Banks et al 2005
* CaChs3 of Mio et al (1996) is equivalent to CaChs8 of Munro et al (2003) in the Class I but is different from CaChs3 of Bulawa et al (1995) in the Class Iva
* AnChsD of Motoyama et al (1997) is in class IVa and different from AnChsD of Specht et al (1996)-in the class Va
**Schizosaccharomyces pombe mutant SpChs2 (class II) was not showed has the WT protein is missing essential motifs for CHS activity.
**** Umchs1 of Gold and Kronstad (1994) and Weber(2006) is in class III but Umchs1 of Xoconostle-Cazares (1996) is in class C; Umchs2 of Gold and Kronstad (1994) and Weber(2006) is in class E but Umchs2 of Xoconostle-Cazares (1996) is in class B

## Sheet: References
Table S1. References of fungal chitin synthase single mutants (1986-2016)
Amnuaykanjanasin A, Epstein L. A class V chitin synthase gene, chsA is essential for conidial and hyphal wall strength in the fungus Colletotrichum graminicola (Glomerella graminicola). Fungal Genetics and Biology. 2003 Apr;38(3):272–85.
Arbelet D, Malfatti P, Simond-Côte E, Fontaine T, Desquilbet L, Expert D, et al. Disruption of the Bcchs3a Chitin Synthase Gene in Botrytis cinerea Is Responsible for Altered Adhesion and Overstimulation of Host Plant Immunity. Molecular Plant-Microbe Interactions . 2010; 23(10):1324–1334.
Arellano M, Cartagena-Lirola H, Hajibagheri N, Duran A, Henar Valdivieso M. Proper ascospore maturation requires the chs1+ chitin synthase gene in Schizosaccharomyces pombe. Molecular microbiology. 2000;35(1):79–89.
Aufauvre-Brown A, Mellado E, Gow NAR, Holden DW. Aspergillus fumigatus chsE: A Gene Related to CHS3 of Saccharomyces cerevisiae and Important for Hyphal Growth and Conidiophore Development but Not Pathogenicity. Fungal Genetics and Biology. 1997; 21:141–152.
Banks IR, Specht CA, Donlin MJ, Gerik KJ, Levitz SM, Lodge JK. A Chitin Synthase and Its Regulator Protein Are Critical for Chitosan Production and Growth of the Fungal Pathogen Cryptococcus neoformans. Eukaryotic Cell. 2005 Nov 1;4(11):1902–12.
Beth Din A, Specht CA, Robbins PW. Yarden O. chs.4, a class IV chitin synthase gene from Neurospora crassa. Mot Gen Genet. 1996; 250:214-222
Beth-Din A, Yarden O. The Neurospora crassa chs-2 gene encodes a non-essential chitin synthase. Microbiology. 1994; 140, 2189-2197
Beth-Din A, Yarden O. The Neurospora crassa chs3 gene encodes an essential class I chitin synthase. Mycologia. 2000; 92(1):65-73.
Borgia PT, Iartchouk N, Riggle PJ, Winter KR, Koltin Y, Bulawa CE. The chsB Gene of Aspergillus nidulans Is Necessary for Normal Hyphal Growth and Development. Fungal Genetics and Biology. 1996;20(3):193–203.
Bulawa CE, Miller DW, Henry LK, Becker JM. Attenuated virulence of chitin-deficient mutants of Candida albicans. Proceedings of the National Academy of Sciences. 1995;92(23):10570–4.
Bulawa CE, Osmond BC. Chitin synthase I and chitin synthase II are not required for chitin synthesis in vivo in Saccharomyces cerevisiae. Proceedings of the National Academy of Sciences. 1990;87(19):7424–8.
Bulawa CE, Slater M, Cabib E, Au-Young J, Sburlati A, Adair LW-Jr, et al. The S. cerevisiae structural gene for chitin synthase is not required for chitin synthesis in vivo. Cell. 1986; 46:213-225.
Cui Z, Ding Z, Yang X, Wang K, Zhu T. Gene disruption and characterization of a class V chitin synthase in Botrytis cinerea. Canadian Journal of Microbiology. 2009 Nov;55(11):1267–74.
Cui Z, Wang Y, Lei N, Wang K, Zhu T. Botrytis cinerea chitin synthase BcChsVI is required for normal growth and pathogenicity. Current Genetics. 2013 Aug;59(3):119–28.
Culp DW, Dodge CL, Miao Y, Li L, Sag-Ozkal D, Borgia PT. The chsA gene from Aspergillus nidulans is necessary for maximal conidiation. FEMS Microbiology Letters. 2000; 182:349-353.
Fajardo-Somera RA, Jöhnk B, Bayram Ö, Valerius O, Braus GH, Riquelme M. Dissecting the function of the different chitin synthases in vegetative growth and sexual development in Neurospora crassa. Fungal Genetics and Biology. 2015 Feb;75:30–45.
Fujiwara M, Ichinomiya M, Motoyama T, Horiuchi H, Ohta A, Takagi M. Evidence that the Aspergillus nidulans class I and class II chitin synthase genes, chsC and chsA, share critical roles in hyphal wall integrity and conidiophore development. Journal of biochemistry. 2000;127(3):359–66.
Fukuda K, Yamada K, Deoka K, Yamashita S, Ohta A, Horiuchi H. Class III Chitin Synthase ChsB of Aspergillus nidulans Localizes at the Sites of Polarized Cell Wall Synthesis and Is Required for Conidial Development. Eukaryotic Cell. 2009 Jul 1;8(7):945–56.
Gandía M, Harries E, Marcos JF. The myosin motor domain-containing chitin synthase PdChsVII is required for development, cell wall integrity and virulence in the citrus postharvest pathogen Penicillium digitatum. Fungal Genetics and Biology. 2014 Jun;67:58–70.
Garcerá-Teruel A, Xoconostle-Cázares B, Rosas-Quijano R, Ortiz L, León-Ramı́rez C, Specht CA, et al. Loss of virulence in Ustilago maydis by Umchs6 gene disruption. Research in Microbiology. 2004 Mar;155(2):87–97.
Gold SE, Kronstad JW. Disruption of two genes for chitin synthase in the phytopathogenic fungus Ustilago maydis. Molecular Microbiology. 1994; 11(5):897-902.
Gow NA, Robbins PW, Lester JW, Brown AJ, Fonzi WA, Chapman T, et al. A hyphal-specific chitin synthase gene (CHS2) is not essential for growth, dimorphism, or virulence of Candida albicans. Proceedings of the National Academy of Sciences. 1994;91(13):6216–20.
Hintz WE. Sequence analysis of the chitin synthase A gene of the Dutch elm pathogen Ophiostoma novo-ulmi indicates a close association with the human pathogen Sporothrix schenckii. Gene. 1999; 237:215-221.
Horiuchi H, Fujiwara M, Yamashita S, Ohta A, Takagi M. Proliferation of intrahyphal hyphae caused by disruption ofcsmA, which encodes a class V chitin synthase with a myosin motor-like domain in Aspergillus nidulans. Journal of bacteriology. 1999;181(12):3721–9.
Horiuchi H. Functional diversity of chitin synthases of Aspergillus nidulans in hyphal growth, conidiophore development and septum formation. Medical Mycology. 2009 Jan;47(s1):S47–52.
Horiuchi H. Functional diversity of chitin synthases of Aspergillus nidulans in hyphal growth, conidiophore development and septum formation. Medical Mycology. 2009 Jan;47(s1):S47–52.
Ichinomiya M, Horiuchi H, Ohta A. Different functions of the class I and class II chitin synthase genes, chsC and chsA, are revealed by repression of chsB expression in Aspergillus nidulans. Current Genetics. 2002 Oct;42(1):51–8.
Jimenez-Ortigosa C, Aimanianda V, Muszkieta L, Mouyna I, Alsteens D, Pire S, et al. Chitin Synthases with a Myosin Motor-Like Domain Control the Resistance of Aspergillus fumigatus to Echinocandins. Antimicrobial Agents and Chemotherapy. 2012 Dec 1;56(12):6121–31.
Kim J-E, Lee H-J, Lee J, Kim KW, Yun S-H, Shim W-B, et al. Gibberella zeae chitin synthase genes, GzCHS5 and GzCHS7, are required for hyphal growth, perithecia formation, and pathogenicity. Current Genetics. 2009 Aug;55(4):449–59.
Kong L-A, Yang J, Li G-T, Qi L-L, Zhang Y-J, Wang C-F, et al. Different Chitin Synthase Genes Are Required for Various Developmental and Plant Infection Processes in the Rice Blast Fungus Magnaporthe oryzae. J. Howlett B, editor. PLoS Pathogens. 2012 Feb 9;8(2):e1002526.
Larson TM, Kendra DF, Busman M, Brown DW. Fusarium verticillioides chitin synthases CHS5 and CHS7 are required for normal growth and pathogenicity. Current Genetics. 2011 Jun;57(3):177–89.
Liu H, Kauffman S, Becker JM, Szaniszlo PJ. Wangiella (Exophiala) dermatitidis WdChs5p, a Class V Chitin Synthase, Is Essential for Sustained Cell Growth at Temperature of Infection. Eukaryotic Cell. 2004 Feb 1;3(1):40–51.
Liu H, Zheng Z, Wang P, Gong G, Wang L, Zhao G. Morphological changes induced by class III chitin synthase gene silencing could enhance penicillin production of Penicillium chrysogenum. Applied Microbiology and Biotechnology. 2013 Apr;97(8):3363–72.
Madrid MP, Di Pietro A, Roncero MIG. Class V chitin synthase determines pathogenesis in the vascular wilt fungus Fusarium oxysporum and mediates resistance to plant defence compounds. Molecular microbiology. 2003;47(1):257–66.
Martin-Udiroz M. Role of chitin synthase genes in Fusarium oxysporum. Microbiology. 2004 Oct 1;150(10):3175–87.
Martin-Urdiroz M, Roncero MIG, Gonzalez-Reyes JA, Ruiz-Roldan C. ChsVb, a Class VII Chitin Synthase Involved in Septation, Is Critical for Pathogenicity in Fusarium oxysporum. Eukaryotic Cell. 2008 Jan 1;7(1):112–21.
Martı́n-Garcı́a R, Durán A, Valdivieso M-H. In Schizosaccharomyces pombe chs2p has no chitin synthase activity but is related to septum formation. FEBS Letters. 2003 Aug 14;549(1-3):176–80.
Matsuo Y, Tanaka K, Nakagawa T, Matsuda H, Kawamukai M. Genetic Analysis of chs1 + and chs2 + Encoding Chitin Synthases from Schizosaccharomyces pombe. Bioscience, Biotechnology and Biochemistry. 2004 Jan;68(7):1489–99.
Mellado E, Aufauvre-brown A, Gow NAR, Holden DW. The Aspergillus fumigatus chsC and chsG genes encode clas III chitin synthases with different functions. Molecular Microbiology. 1996a; 20(3):667-679.
Mellado E, Dubreucq E, Mol P, Sarfati J, Paris S, Diaquin M, et al. Cell wall biogenesis in a double chitin synthase mutant (chsG /chsE ) of Aspergillus fumigatus. Fungal Genetics and Biology. 2003; 38:98-109.
Mellado E, Specht CA, Robbins PW, Holden DW. Cloning and characterization of chsD, a chitin synthase-like gene of Aspergillus fumigatus. FEMS microbiology letters. 1996b;143(1):69-76.
Mio T, Yabe T, Sudoh M, Satoh Y, Nakajima T, Arisawa M, et al. Role of three chitin synthase genes in the growth of Candida albicans. Journal of bacteriology. 1996;178(8):2416–9.
Morcx S, Kunz C, Choquer M, Assie S, Blondet E, Simond-Côte E, et al. Disruption of Bcchs4, Bcchs6 or Bcchs7 chitin synthase genes in Botrytis cinerea and the essential role of class VI chitin synthase (Bcchs6). Fungal Genetics and Biology. 2013 Mar;52:1–8.
Motoyama T, Fujiwara M, Kojima N, Horiuchi H, Ohta A, Takagi M. The Aspergillus nidulans genes chsA and chsD encode chitin synthases which have redundant functions in conidia formation. Molecular and General Genetics MGG. 1996;251(4):442–50.
Motoyama T, Kojima N, Horiuchi H, Ohta A, Takagi M. Isolation of a Chitin Synthase Gene ( chsC ) of Aspergillus nidulans. Bioscience, Biotechnology and Biochemistry. 1994 Jan;58(12):2254–7.
Müller C, Hjort CM, Hansen K, Nielsen J. Altering the expression of two chitin synthase genes differentially affects the growth and morphology of Aspergillus oryzae. Microbiology. 2002;148(12):4025–33.
Munro CA, Gow NAR. Chitin synthesis in human pathogenic fungi. Medical mycology. 2001;39(1):41–53.
Munro CA, Whitton RK, Bleddyn Hughes H, Rella M, Selvaggini S, Gow NA. CHS8—a fourth chitin synthase gene of Candida albicans contributes to in vitro chitin synthase activity, but is dispensable for growth. Fungal Genetics and Biology. 2003 Nov;40(2):146–58.
Munro CA, Winter K, Buchan A, Henry K, Becker JM, Brown AJ, et al. Chs1 of Candida albicans is an essential chitin synthase required for synthesis of the septum and for cell integrity. Molecular microbiology. 2001;39(5):1414–26.
Muszkieta L, Aimanianda V, Mellado E, Gribaldo S, Alcàzar-Fuoli L, Szewczyk E, et al. Deciphering the role of the chitin synthase families 1 and 2 in the in vivo and in vitro growth of A spergillus fumigatus by multiple gene targeting deletion: Family 1 and 2 chitin synthases in Aspergillus fumigatus. Cellular Microbiology. 2014 Dec;16(12):1784–805.
Odenbach D, Thines E, Anke H, Foster AJ. The Magnaporthe grisea class VII chitin synthase is required for normal appressorial development and function. Molecular Plant Pathology. 2009 Jan;10(1):81–94.
Osmond BC, Specht CA, Robbins PW. Chitin synthase III: synthetic lethal mutants and “stress related” chitin synthesis that bypasses the CSD3/CHS6 localization pathway. Proceedings of the National Academy of Sciences. 1999;96(20):11206–10.
Rogg LE, Fortwendel JR, Juvvadi PR, Lilley A, Steinbach WJ. The chitin synthase genes chsA and chsC are not required for cell wall stress responses in the human pathogen Aspergillus fumigatus. Biochemical and Biophysical Research Communications. 2011 Aug;411(3):549–54.
Sheng W, Yamashita S, Ohta A, Horiuchi H. Functional differentiation of chitin synthases in Yarrowia lipolytica. Biosci. Biotechnol. Biochem. 2013; 77(6): 1275-1281.
Soulie M-C, Perino C, Piffeteau A, Choquer M, Malfatti P, Cimerman A, et al. Botrytis cinerea virulence is drastically reduced after disruption of chitin synthase class III gene (Bcchs3a). Cellular Microbiology. 2006 Aug;8(8):1310–21.
Soulié M-C, Piffeteau A, Choquer M, Boccara M, Vidal-Cros A. Disruption of Botrytis cinerea class I chitin synthase gene Bcchs1 results in cell wall weakening and reduced virulence. Fungal Genetics and Biology. 2003 Oct;40(1):38–46.
Specht CA, Liu Y, Robbins PW, Bulawa CE, Iartchouk N, Winter KR, et al. The chsD and chsE Genes of Aspergillus nidulans and Their Roles in Chitin Synthesis. Fungal Genetics and Biology. 1996;20(2):153–67.
Takeshita N, Yamashita S, Ohta A, Horiuchi H. Aspergillus niduland class V and VI chitin synthases CsmA and CsmB, each with a myosin motor-like domain, perform compensatory functions that are essential for hyphal tip growth. Molecular Microbiology. 2006; 59(5): 1380-1394.
Traeger S, Nowrousian M. Functional analysis of developmentally regulated genes chs7 and sec22 in the Ascomycete Sordaria macrospora. G3 genes/Genomes/Genetics. 2015; volume 5.
Treitschke S, Doehlemann G, Schuster M, Steinberg G. The Myosin Motor Domain of Fungal Chitin Synthase V Is Dispensable for Vesicle Motility but Required for Virulence of the Maize Pathogen Ustilago maydis. THE PLANT CELL ONLINE. 2010 Jul 1;22(7):2476–94.
Ueno K, Namiki Y, Mitani H, Yamaguchi M, Chibana H. Differential cell wall remodeling of two chitin synthase deletants Δchs3A and Δchs3B in the pathogenic yeast Candida glabrata: Cell wall remodeling of Δchs3 mutants. FEMS Yeast Research. 2011 Aug;11(5):398–407.
Wang Z, Szaniszlo PJ. WdCHS3, a Gene That Encodes a Class III Chitin Synthase in Wangiella (Exophiala) dermatitidis, Is Expressed Differentially under Stress Conditions. Journal of Bacteriology. 2000 Feb 15;182(4):874–81.
Wang Z, Zheng L, Hauser M, Becker JM, Szaniszlo PJ. WdChs4p, a homolog of chitin synthase 3 in Saccharomyces cerevisiae, alone cannot support growth of Wangiella (Exophiala) dermatitidis at the temperature of infection. Infection and immunity. 1999;67(12):6619–30.
Wang Z, Zheng L, Liu H, Wang Q, Hauser M, Kauffman S, et al. WdChs2p, a Class I Chitin Synthase, Together with WdChs3p (Class III) Contributes to Virulence in Wangiella (Exophiala) dermatitidis. Infection and Immunity. 2001 Dec 1;69(12):7517–26.
Weber I, Abmann D, Thines E, Steinberg G. Polar localizing class V myosin chitin synthases are essential during early plant infection in the plant pathogenic fungus Ustilago maydis. The Plant Cell. 2006; 18: 225-242.
Werner S, Sugui JA, Steinberg G, Deising HB. A chitin synthase with a myosin-like motor domain is essential for hyphal growth, appressorium differentiation, and pathogenicity of the maize anthracnose fungus Colletotrichum graminicola. Molecular Plant-Microbe Interactions. 2007;20(12):1555–67.
Xoconostle-Cazares B, Specht CA, Robbins PW, Liu Y, Leon C, Ruiz-Herrera J. Umchs5, a gene coding for a class IV chitin synthase in Ustilago maydis. Fungal Genetics and Biology. 1997; 22: 199-208.
Xoconostle-Cázares B, León-Ramirez C, Ruiz-Herrera J. Two chitin synthase genes from Ustilago maydis. Microbiology. 1996;142(2):377–87.
Xu Y-B, Li H-P, Zhang J-B, Song B, Chen F-F, Duan X-J, et al. Disruption of the chitin synthase gene CHS1 from Fusarium asiaticum results in an altered structure of cell walls and reduced virulence. Fungal Genetics and Biology. 2010 Mar;47(3):205–15.
Yanai K, Kojima N, Takaya N, Horiuchi H, Ohta A, Takagi M. Isolation and Characterization of Two Chitin Synthase Genes from Aspergillus nidulans. Bioscience, Biotechnology and Biochemistry. 1994 Jan;58(10):1828–35.
Yarden O, Yanofsky C. Chitin synthase 1 plays a major role in cell wall biogenesis in Neurospora crassa. Genes & Development. 1991 Dec 1;5(12b):2420–30.
Zhang Y-Z, Chen Q, Liu C-H, Liu Y-B, Yi P, Niu K-X, et al. Chitin synthase gene FgCHS8 affects virulence and fungal cell wall sensitivity to environmental stress in Fusarium graminearum. Fungal biology. 2016; 120: 764-774.
Zheng L, Mendoza L, Wang Z, Liu H, Park C, Kauffman S, et al. WdChs1p, a class II chitin synthase, is more responsible than WdChs2p (Class I) for normal yeast reproductive growth in the polymorphic, pathogenic fungus Wangiella (Exophiala) dermatitidis. Archives of Microbiology. 2006 May;185(4):316–29.
