# Supplementary material for: Genome-wide analyses of chitin synthases identify horizontal gene transfers towards bacteria and allow a robust and unifying classification into fungi
Source: BMC Evol Biol. 2016 Nov 24;16:252. doi: 10.1186/s12862-016-0815-9 (PMC5122149; doi:10.1186/s12862-016-0815-9)
Supplement: Additional file 2: Table S2. — Correspondence between the published chitin synthase classifications (1992–2016) (first tab) and their references (second tab). (XLSX 29 kb) [file 12862_2016_815_MOESM2_ESM.xlsx]

## Sheet: Classifications
Table S2. Correspondence between the published chitin synthase classifications (1992-2016)
This study	CHS Division 1												CHS Division 2											Not included
	Division 1 Chytridio Blastocladio	Superclass A			Class B Basidio	Class C Basidio	Superclass D		Class E Basidio	Class I Asco	Class II Asco	Class III Asco Basidio	Superclass IV				Superclass V					Class CV Asco Chytridio	Class ESV Asco	Class recCHS Asco Chytridio	Out of study
		Class A1 Mucoro	Class A2 Mucoro	Class A3 Mucoro			Class D1 Mucoro	Class D2 Mucoro					Class IV Chytridio Blastocladio Microsporidia	Class IVa Asco Basidio Mucoro	Class IVb Basidio Mucoro	Class IVc Mucoro	Class V Chytridio Blastocladio	Class Va Asco Basidio	Class Vb Asco Basidio	Class Vc Mucoro	Class Vd Mucoro
1) Currently proposed classification by Ruiz-Herrera & Ortiz-Castellanos (2010)* and Amnuaykanjanasin & Epstein (2003) followed by: Ortiz-Castellanos & Ruiz-Herrera (2015)	Division 1 Chytridio (Ruiz-H)	IIa Mucoro (Ruiz-H)			IIa Basidio (Ruiz-H)		IIb Mucoro (Ruiz-H)		IIb Basidio (Ruiz-H)	I Asco	II Asco	III Asco Basidio	IV Chytridio Microsporidia (Ruiz-H)	IV Asco (Ruiz-H)	IVb Basidio Mucoro (Ruiz-H)	IV Mucoro (Ruiz-H)	V Chytridio (Ruiz-H)	Va Asco Basidio	Vb Asco Basidio	Va Mucoro (Ruiz-H)	Vb Mucoro (Ruiz-H)	-	-	-	-
														IVa Basidio Mucoro (Ruiz-H)
														IV Asco Basidio (Amnuaykanjanasin)
2) Currently proposed classification by Nino-Vega et al. (2004) followed by: Mandel et al. (2006) Martin-Urdiroz et al. (2008) Riquelme et al. (2008) Merzendorfer et al. (2011) Larson et al. (2011) Rogg et al. (2012) Gandia et al. (2012) James et al. (2013)* Zakrzewski et al. (2014) Pacheco-Arjona et al. (2014) Gandia et al. (2014) Schwelm et al. (2015)* Mélida et al. (2015) Torruella et al. (201…	Division1 Chytridio (Schwelm)	I Mucoro (Pacheco-A)			II Basidio (Riquelme, Rogg, James, Zakrzewski, Pacheco-A)		I Mucoro (Pacheco-A)		I Basidio (Riquelme, Zakrzewski)	I Asco	II Asco	III Asco	IV Chytridio (James, Pacheco-A, Schwelm, Torruella*)	IV Asco Basidio	IV Basidio (Riquelme, James, Pacheco-A, Torruella*)	IV Mucoro (Pacheco-A)	V-VII Chytridio Blastocladio Cryptomycota (James*, Torruella*)	V Asco	VII Asco Basidio	-		-	-	VI Asco	VIII* Mucoro (Melida*)
	-	I/II/III Mucoro (Schwelm, Melida, Torruella)					I/II/III Mucoro (Melida, Torruella)		II Basidio (Nino-V)			III Basidio (Riquelme, Rogg, James, Zakrzewski, Pacheco-A)
									III Basidio (Rogg)				IV Microsporidia (James, Pacheco-A)	IV Mucoro (James, Melida, Torruella*)				V Basidio (Riquelme, Rogg, James, Pacheco-A)		V-VII Mucoro (James,Melida, Torruella*)		VIII* (Zhang)		VI Chytridio (James; Pacheco-A, Torruella)
													IV Cryptomycota (James*)									VI Chytridio (Torruella)
3) Currently proposed classification by Chigira et al. (2002) and Choquer et al. (2004) followed by: Takeshita et al. (2006) Werner et al. (2007) Nishira et al. (2007) Odenbach et al. (2009) Horiuchi et al. (2009) Sato et al. (2010) Kong et al. (2012)* Sheng et al. (2013) Traeger and Nowrousian (2015)	-	I Mucoro (Sato)			I Basidio (Sato)	II Basidio (Werner, Sheng)	-		II Basidio (Sato)	I Asco	II Asco	III Asco Basidio	-	IV Asco	IV Basidio (Werner, Sato, Sheng)	-	-	V Asco Basidio	VI Asco Basidio	-	-	-	-	VII Asco (Choquer, Odenbach, Kong, Sheng)	Newclass? Asco (Odenbach)
					II Basidio (Werner, Sheng)				III Basidio (Werner)
									New class Basidio (Sheng)
4) Mixed classification by Muszkieta et al. (2014)* and Li et al. (2016)*	Ia Chytridio (Muszkieta)	Ia Mucoro (Muszkieta)			Ib Basidio (Muszkieta)	Ia Basidio (Muszkieta)	II Mucoro		II Basidio (Muszkieta)	Ia Asco (Muszkieta)	II Asco	III Asco Basidio	IVa Chytridio (Muszkieta)	IVa Asco Basidio Mucoro	IVb Asco Basidio	IVb Mucoro (Muszkieta)	-	V Asco Basidio	VII Asco Basidio	V Mucoro	VII Mucoro	VI Asco (Muszkieta)	-	VI Asco (Muszkieta)	-
	II Chytridio (Muszkieta)												IVb Chytridio (Muszkieta)
													V Microsporidia (Muszkieta)
	VIII* Chytridio Blastocladio Neocallimastigo (Li*)	I Basidio Mucoro Glomero (Li*)							VIII* Basidio (Li*)	I Asco (Li)			IVa-IVb Chytridio Microsporidia Neocallimastigo (Li*)	IVa Glomero (Li*)	IVb Glomero (Li*)			V Glomero (Li*)	VII Glomero (Li*)			VIb Asco Chytridio (Li)	VIc Asco (Li)	VIa Asco Chytridio Neocallimastigo (Li*)
5) Historical classification of Specht et al. (1996), Xoconostle-Cazares et al. (1997), Munro & Gow (2001) and Roncero (2002)* followed by: Miyazaki & Ootaki (1997) Motoyama et al. (1998) Sreenivasaprasad et al. (2000) Garnero et al. (2000) Balestrini et al. (2000) Ubalijoro et al. (2001)* Ruiz-Herrera et al. (2002) Chitnis et al. (2002) Arakane et al. (2004) Weber et al. (2006) Broeker et al. (2…	-	I Mucoro (Munro, Weber)			I Basidio (Weber)	I Basidio (Munro, Weber)	I Mucoro (Miyazaki)		I Basidio (Xoconostle-C)	I Asco	II Asco	III Asco Basidio	-	IV Asco Basidio Mucoro		IV Mucoro (Miyazaki)	-	V Asco Basidio		-		-	-	VI Asco (Munro, Roncero, Arakane)	-
		II Mucoro (Miyazaki, Balestrini, Ruiz-H, Chitnis)			II Basidio (Xoconostle-C, Munro, Ruiz-H)	II Basidio (Xoconostle-C, Munro, Ruiz-H)	II Mucoro (Miyazaki, Balestrini, Ruiz-H, Chitnis)		II Basidio (Weber, Ubalijoro)
					II Glomero (Ubalijoro*)				I/II Basidio (Broeker)					IV Glomero (Ubalijoro*)						V Mucoro (Chitnis)
		I/II Mucoro (Broeker)			I/II Basidio (Broeker)				III Basidio (Munro)	I Glomero (Ubalijoro*)	II Glomero (Ubalijoro*)			IV Asco (Miyazaki)	V Basidio (Munro)					New class Mucoro (Miyazaki)
6) Historical classification of CHS by Bowen et al. (1992) followed by: Chua et al. (1994) Thomsen & Beauvais (1995) Nam et al. (1998) Lanfranco et al. (1999) Lopez-Matas et al. (2000) Martin-Udiroz et al. (2004) Tartar et al. (2005)	-	II Mucoro (Chua,Thomsen, Lanfraco,Lopez-M)			II Basidio (Bowen, Chua, Thomsen, Lanfranco)	-	II Mucoro (Lopez-M)		I Basidio (Thomsen, Lopez-M)	I Asco	II Asco	III Asco Basidio	-	IV Asco Glomero (Tartar)	-	-	-	-	-	-	-	-	-	-	-
									II Basidio (Bowen, Chua)
									IV Basidio (Lanfranco)
In grey, division or class with same name between this study and previous published classifications
Asco=Ascomycota; Basidio=Basidiomycota; Mucoro= Mucoromycotina; Chitridio=Chitridiomycota; Blastocladio=Blastocladiomycota; Glomero=Glomeromycota; Neocallimastigo=Neocallimastigomycota
*RecCHS: class of recombined chitin synthase
*Ubalijoro et al. (2001): Classification included Glomeromycota CHS sequences that are not present in this study
*James et al. (2013): Classification included Cryptomycota CHS sequences that are not present in this study
*Roncero (2002): Inversion between classes I and II
*Kong et al. (2012): Inversion between classes I and III, and inversion between classes V and VI
*Ruiz-Hererra & Ortiz-Castellanos (2010): Inversion between classes IVa and IVb, and inversion between classes Va and Vb
*Muszkieta et al. (2014): Microsporidian CHS sequence was annotated class V instead of class IV
*Schwelm et al. (2015): Division 1 was annotated family 2 and division 2 was annotated family 1
*Melida et al. (2015): putative CHS Sequences from the proposed class VIII are lacking essential motifs for catalysis (e.g. QRRRW) and were not integrated in this study
*Torruella et al. (2015): Inversion between class IV and classes V and VII
*Li et al. (2016): Classification included Neocallimastigomycota and Glomeromycota CHS sequences that are not present in this study. The proposed clas VIII is not supported by bootstrap.
*VIII: Class VIII was proposed for distinct clades by different publications (Mélida et al., 2015; Li et al., 2016; Zhang et al., 2016)

## Sheet: References
Table S2. References of published chitin synthase classifications (1992-2016)
Amnuaykanjanasin A, Epstein L. A class V chitin synthase gene, chsA is essential for conidial and hyphal wall strength in the fungus Colletotrichum graminicola (Glomerella graminicola). Fungal Genetics and Biology. 2003 Apr;38(3):272–85.
Arakane Y, Hogenkamp DG, Zhu YC, Kramer KJ, Specht CA, Beeman RW, et al. Characterization of two chitin synthase genes of the red flour beetle, Tribolium castaneum, and alternate exon usage in one of the genes during development. Insect Biochemistry and Molecular Biology. 2004 Mar;34(3):291–304.
Balestrini R, Mainieri D, Soragni E, Garnero L, Rollino S, Viotti A, et al. Differential Expression of Chitin Synthase III and IV mRNAs in Ascomata of Tuber borchii Vittad. Fungal Genetics and Biology. 2000 Dec;31(3):219–32.
Bowen AR, Chen-Wu JL, Momany M, Young R, Szaniszlo PJ, Robbins PW. Classification of fungal chitin synthases. Proceedings of the National Academy of Sciences. 1992;89(2):519–23.
Broeker K, Fehser S, Moerschbacher BM. Survey and expression analysis of five new chitin synthase genes in the biotrophic rust fungus Puccinia graminis. Current Genetics. 2006 Oct 12;50(5):295–305.
Chigira Y, Abe K, Gomi K, Nakajima T. chsZ , a gene for a novel class of chitin synthase from Aspergillus oryzae. Current Genetics. 2002 Jul 1;41(4):261–7.
Chitnis MV, Munro CA, Brown AJ, Gooday GW, Gow NA, Deshpande MV. The zygomycetous fungus, Benjaminiella poitrasii contains a large family of differentially regulated chitin synthase genes. Fungal Genetics and Biology. 2002;36(3):215–23.
Choquer M, Boccara M, Gonçalves IR, Soulié M-C, Vidal-Cros A. Survey of the Botrytis cinerea chitin synthase multigenic family through the analysis of six euascomycetes genomes: The chitin synthases of Botrytis cinerea. European Journal of Biochemistry. 2004 May 14;271(11):2153–64.
Chua SS, Momany M, Mendoza L, Szaniszlo PJ. Identification of three chitin synthase genes in the dimorphic fungal pathogenSporothrix schenckii. Current microbiology. 1994;29(3):151–6.
Gandía M, Harries E, Marcos JF. Identification and characterization of chitin synthase genes in the postharvest citrus fruit pathogen Penicillium digitatum. Fungal Biology. 2012 Jun;116(6):654–64.
Gandía M, Harries E, Marcos JF. The myosin motor domain-containing chitin synthase PdChsVII is required for development, cell wall integrity and virulence in the citrus postharvest pathogen Penicillium digitatum. Fungal Genetics and Biology. 2014 Jun;67:58–70.
Garnero L, Lazzari B, Mainieri D, Viotti A, Bonfante P. TMchs4, a class IV chitin synthase gene from the ectomycorrhizal Tuber magnatum. Mycological Research. 2000;104(06):703–7.
Horiuchi H. Functional diversity of chitin synthases of Aspergillus nidulans in hyphal growth, conidiophore development and septum formation. Medical Mycology. 2009 Jan;47(s1):S47–52.
James TY, Pelin A, Bonen L, Ahrendt S, Sain D, Corradi N, et al. Shared Signatures of Parasitism and Phylogenomics Unite Cryptomycota and Microsporidia. Current Biology. 2013 Aug;23(16):1548–53.
Kong L-A, Yang J, Li G-T, Qi L-L, Zhang Y-J, Wang C-F, et al. Different Chitin Synthase Genes Are Required for Various Developmental and Plant Infection Processes in the Rice Blast Fungus Magnaporthe oryzae. J. Howlett B, editor. PLoS Pathogens. 2012 Feb 9;8(2):e1002526.
Lanfranco L, Garnero L, Bonfante P. Chitin synthase genes in the arbuscular mycorrhizal fungus Glomus versiforme: full sequence of a gene encoding a class IV chitin synthase. FEMS microbiology letters. 1999;170(1):59–67.
Larson TM, Kendra DF, Busman M, Brown DW. Fusarium verticillioides chitin synthases CHS5 and CHS7 are required for normal growth and pathogenicity. Current Genetics. 2011 Jun;57(3):177–89.
Li M, Jiang C, Wang Q, Zhao Z, Jin Q, Xu JR, Liu H. Evolution and functional insights of different ancestral orthologous clades of chitin synthases genes in the fungal tree of life. Frontiers in Plant Science. 2016; volume 7: article 37.
Lopez-Matas MA, Eslava AP, Diaz-Minguez JM. Mcchs1 , a Member of a Chitin Synthase Gene Family in Mucor circinelloides , Is Differentially Expressed During Dimorphism. Current Microbiology. 2000 Mar 1;40(3):169–75.
Mandel AM, Galgiani JN, Kroken S, Orbach MJ. Coccidioides posadasii contains single chitin synthase genes corresponding to classes I to VII. Fungal Genetics and Biology. 2006 Nov;43(11):775–88.
Martin-Udiroz M. Role of chitin synthase genes in Fusarium oxysporum. Microbiology. 2004 Oct 1;150(10):3175–87.
Martin-Urdiroz M, Roncero MIG, Gonzalez-Reyes JA, Ruiz-Roldan C. ChsVb, a Class VII Chitin Synthase Involved in Septation, Is Critical for Pathogenicity in Fusarium oxysporum. Eukaryotic Cell. 2008 Jan 1;7(1):112–21.
Mélida H, Sain D, Stajich JE, Bulone V. Deciphering the uniqueness of Mucoromycotina cell walls by combining biochemical and phylogenomic approaches: The unique features of Mucoromycotina cell walls. Environmental Microbiology. 2015 May;17(5):1649–62.
Merzendorfer H. The cellular basis of chitin synthesis in fungi and insects: Common principles and differences. European Journal of Cell Biology. 2011 Sep;90(9):759–69.
Miyazaki A, Ootaki T. Multiple genes for chitin synthase in the zygomycete fungus Phycomyces blakesleeanus. The Journal of general and applied microbiology. 1997;43(6):333–40.
Motoyama T, Horiuchi H, Ohta A, Yamaguchi I, Takagi M. Isolation of a class IV chitin synthase gene from a zygomycete fungus, Rhizopus oligosporus. FEMS microbiology letters. 1998;169(1):1–8.
Munro CA, Gow NAR. Chitin synthesis in human pathogenic fungi. Medical mycology. 2001;39(1):41–53.
Muszkieta L, Aimanianda V, Mellado E, Gribaldo S, Alcàzar-Fuoli L, Szewczyk E, et al. Deciphering the role of the chitin synthase families 1 and 2 in the in vivo and in vitro growth of A spergillus fumigatus by multiple gene targeting deletion: Family 1 and 2 chitin synthases in Aspergillus fumigatus. Cellular Microbiology. 2014 Dec;16(12):1784–805.
Nam J-S, Lee D-H, Lee KH, Park H-M, Bae KS. Cloning and phylogenetic analysis of chitin synthase genes from the insect pathogenic fungus, Metarhizium anisopliae var. anisopliae. FEMS microbiology letters. 1998;159(1):77–84.
Niño-vega GA, Carrero L, San-Blas G. Isolation of the CHS4 gene of Paracoccidioides brasiliensis and its accommodation in a new class of chitin synthases. Medical Mycology. 2004 Jan;42(1):51–7.
Nishihara M, Watanabe A, Asada Y. Isolation and characterization of the gene encoding a chitin synthase with a myosin motor-like domain from the edible basidiomycetous mushroom, Lentinula edodes, and its expression in the course of fruit-body formation. Mycoscience. 2007 Apr;48(2):109–16.
Odenbach D, Thines E, Anke H, Foster AJ. The Magnaporthe grisea class VII chitin synthase is required for normal appressorial development and function. Molecular Plant Pathology. 2009 Jan;10(1):81–94.
Ortiz-Castellanos L, Ruiz-Herrera J. Phylogenetic relationships of the wall-synthesizing enzymes of Basidiomycota confirm the phylogeny of their subphyla. Folia Microbiologica. 2015 Mar;60(2):143–50.
Pacheco-Arjona JR, Ramirez-Prado JH. Large-Scale Phylogenetic Classification of Fungal Chitin Synthases and Identification of a Putative Cell-Wall Metabolism Gene Cluster in Aspergillus Genomes. Lee Y-H, editor. PLoS ONE. 2014 Aug 22;9(8):e104920.
Riquelme M, Bartnicki-García S. Advances in understanding hyphal morphogenesis: Ontogeny, phylogeny and cellular localization of chitin synthases. Fungal Biology Reviews. 2008 May;22(2):56–70.
Rogg LE, Fortwendel JR, Juvvadi PR, Steinbach WJ. Regulation of expression, activity and localization of fungal chitin synthases. Medical Mycology. 2012 Jan;50(1):2–17.
Roncero C. The genetic complexity of chitin synthesis in fungi. Current Genetics. 2002 Sep 1;41(6):367–78.
Ruiz-Herrera J, Manuel González-Prieto J, Ruiz-Medrano R. Evolution and phylogenetic relationships of chitin synthases from yeasts and fungi. FEMS yeast research. 2002;1(4):247–56.
Ruiz-Herrera J, Ortiz-Castellanos L. Analysis of the phylogenetic relationships and evolution of the cell walls from yeasts and fungi: Fungal wall evolution. FEMS Yeast Research. 2010 Apr 12;10(3):225–43.
Sato T, Okawa K, Hirano T. Cloning and characterization of a Lentinula edodes class II chitin synthase gene, LeChs2. Biosci. Biotechnol. Biochem. 2010; 74(8): 1707-1709.
Schwelm A, Fogelqvist J, Knaust A, Jülke S, Lilja T, Bonilla-Rosso G, et al. The Plasmodiophora brassicae genome reveals insights in its life cycle and ancestry of chitin synthases. Scientific Reports. 2015 Jun 18;5:11153.
Sheng W, Yamashita S, Ohta A, Horiuchi H. Functional differentiation of chitin synthases in Yarrowia lipolytica. Biosci. Biotechnol. Biochem. 2013; 77(6): 1275-1281.
Specht CA, Liu Y, Robbins PW, Bulawa CE, Iartchouk N, Winter KR, et al. The chs D and chsE Genes of Aspergillus nidulans and Their Roles in Chitin Synthesis. Fungal Genetics and Biology. 1996;20(2):153–67.
Sreenivasaprasad S, Burton KS, Wood DA. Cloning and characterisation of a chitin synthase gene cDNA from the cultivated mushroom Agaricus bisporus and its expression during morphogenesis. FEMS Microbiology Letters. 2000; 189: 73-77.
Takeshita N, Yamashita S, Ohta A, Horiuchi H. Aspergillus niduland class V and VI chitin synthases CsmA and CsmB, each with a myosin motor-like domain, perform compensatory functions that are essential for hyphal tip growth. Molecular Microbiology. 2006; 59(5): 1380-1394.
Tartar A, Shapiro AM, Scharf DW, Boucias DG. Differential Expression of Chitin Synthase (CHS) and Glucan Synthase (FKS) Genes Correlates with the Formation of a Modified, Thinner Cell Wall in in vivo-produced Beauveria bassiana Cells. Mycopathologia. 2005 Nov;160(4):303–14.
Thomsen L, Beauvais A. Cloning of two chitin synthase gene fragments from a protoplastic entomophthorale. FEMS microbiology letters. 1995;129(2-3):115–20.
Torruella G, de Mendoza A, Grau-Bové X, Anto M, Chaplin MA, del Campo J, et al. Phylogenomics reveals convergent evolution of lifestyles in close relatives of animals and fungi. Current Biology. 2015; 25: 2404-2410.
Traeger S, Nowrousian M. Functional analysis of developmentally regulated genes chs7 and sec22 in the Ascomycete Sordaria macrospora. G3 genes/Genomes/Genetics. 2015; volume 5.
Ubalijoro E, Hamel C, McCLUNG CR, Smith DL. Detection of chitin synthase class I and II type sequences in six different arbuscular mycorrhizal fungi and gene expression in Glomus intraradices. Mycological Research. 2001;105(04):470–6.
Weber I, Abmann D, Thines E, Steinberg G. Polar localizing class V myosin chitin synthases are essential during early plant infection in the plant pathogenic fungus Ustilago maydis. The Plant Cell. 2006; 18: 225-242.
Werner S, Sugui JA, Steinberg G, Deising HB. A chitin synthase with a myosin-like motor domain is essential for hyphal growth, appressorium differentiation, and pathogenicity of the maize anthracnose fungus Colletotrichum graminicola. Molecular Plant-Microbe Interactions. 2007;20(12):1555–67.
Xoconostle-Cazares B, Specht CA, Robbins PW, Liu Y, Leon C, Ruiz-Herrera J. Umchs5, a gene coding for a class IV chitin synthase in Ustilago maydis. Fungal Genetics and Biology. 1997; 22: 199-208.
Zakrzewski A-C, Weigert A, Helm C, Adamski M, Adamska M, Bleidorn C, et al. Early Divergence, Broad Distribution, and High Diversity of Animal Chitin Synthases. Genome Biology and Evolution. 2014 Feb 13;6(2):316–25.
Zhang Y-Z, Chen Q, Liu C-H, Liu Y-B, Yi P, Niu K-X, et al. Chitin synthase gene FgCHS8 affects virulence and fungal cell wall sensitivity to environmental stress in Fusarium graminearum. Fungal biology. 2016; 120: 764-774.
