# Supplementary material for: Genome-wide analyses of chitin synthases identify horizontal gene transfers towards bacteria and allow a robust and unifying classification into fungi
Source: BMC Evol Biol. 2016 Nov 24;16:252. doi: 10.1186/s12862-016-0815-9 (PMC5122149; doi:10.1186/s12862-016-0815-9)
Supplement: Additional file 3: Table S3. — Account of all chitin synthase encoding sequences in the genomes of species included in this study. (XLSX 81 kb) [file 12862_2016_815_MOESM3_ESM.xlsx]

## Sheet: TableS3
Table S3. Account of chitin synthase sequences in the species included in this study
Taxonomy	Species	CHS Division 1										total div1	CHS Division 2												total div2	Division	recCHS	Unclassified	total CHS
		division 1	E	D	C	B	A	I	II	III	bacteria		division 2	IV	IVc	IVb	IVa	V	Vd	Vc	Vb	Va	ESV	CV		Metazoa
Bacteria - Rhizobiales
Proteobacteria; Alphaproteobacteria; Rhizobiales	Agrobacterium_vitis_S4_uid58249	0	0	0	0	0	0	0	0	0	1	1	0	0	0	0	0	0	0	0	0	0	0	0	0	0	0	0	1
Bacteria - Enterobacteriales
Proteobacteria; Gammaproteobacteria; Enterobacteriales;	Brenneria_sp._EniD312	0	0	0	0	0	0	0	0	0	1	1	0	0	0	0	0	0	0	0	0	0	0	0	0	0	0	0	1
Proteobacteria; Gammaproteobacteria; Enterobacteriales;	Cedecea_neteri_ND14b	0	0	0	0	0	0	0	0	0	1	1	0	0	0	0	0	0	0	0	0	0	0	0	0	0	0	0	1
Proteobacteria; Gammaproteobacteria; Enterobacteriales;	Dickeya_dadantii_Ech586_uid42519	0	0	0	0	0	0	0	0	0	1	1	0	0	0	0	0	0	0	0	0	0	0	0	0	0	0	0	1
Proteobacteria; Gammaproteobacteria; Enterobacteriales;	Dickeya_dadantii_Ech703_uid59363	0	0	0	0	0	0	0	0	0	2	2	0	0	0	0	0	0	0	0	0	0	0	0	0	0	0	0	2
Proteobacteria; Gammaproteobacteria; Enterobacteriales;	Pectobacterium_atrosepticum_SCRI1043_uid57957	0	0	0	0	0	0	0	0	0	1	1	0	0	0	0	0	0	0	0	0	0	0	0	0	0	0	0	1
Proteobacteria; Gammaproteobacteria; Enterobacteriales;	Pectobacterium_carotovorum_PC1_uid59295	0	0	0	0	0	0	0	0	0	1	1	0	0	0	0	0	0	0	0	0	0	0	0	0	0	0	0	1
Proteobacteria; Gammaproteobacteria; Enterobacteriales;	Pectobacterium_wasabiae_WPP163_uid41297	0	0	0	0	0	0	0	0	0	1	1	0	0	0	0	0	0	0	0	0	0	0	0	0	0	0	0	1
Bacteria - Pseudomonales
Proteobacteria; Gammaproteobacteria; Pseudomonales	Pseudomonas_cichorii_JBC1	0	0	0	0	0	0	0	0	0	1	1	0	0	0	0	0	0	0	0	0	0	0	0	0	0	0	0	1
Bacteria - Cellvibrionales
Proteobacteria; Gammaproteobacteria; Cellvibrionales	Cellvibrio_mixtus_subsp_mixtus_J3-8	0	0	0	0	0	0	0	0	0	1	1	0	0	0	0	0	0	0	0	0	0	0	0	0	0	0	0	1
Proteobacteria; Gammaproteobacteria; Cellvibrionales	Teredinibacter_turnerae_T7901_uid59267	0	0	0	0	0	0	0	0	0	1	1	0	0	0	0	0	0	0	0	0	0	0	0	0	0	0	0	1
Viruses - Phycodnaviridae
dsDNA vir, no RNA stage; Phycodnaviridae; Phaeovirus	Ectocarpus_siliculosus_virus_1_uid14114	0	0	0	0	0	0	0	0	0	0	0	0	0	0	0	0	0	0	0	0	0	1	0	1	0	0	0	1
dsDNA vir, no RNA stage; Phycodnaviridae; Chlorovirus	Paramecium_bursaria_Chlorella_virus_1_uid14564	0	0	0	0	0	0	0	0	0	0	0	0	0	0	0	0	0	0	0	0	0	0	0	0	0	0	0	0
dsDNA vir, no RNA stage; Phycodnaviridae; Chlorovirus	Paramecium_bursaria_Chlorella_virus_AR158_uid20991	0	0	0	0	0	0	0	0	0	0	0	0	0	0	0	0	0	0	0	0	0	0	2	2	0	0	0	2
dsDNA vir, no RNA stage; Phycodnaviridae; Chlorovirus	Paramecium_bursaria_Chlorella_virus_FR483_uid18305	0	0	0	0	0	0	0	0	0	0	0	0	0	0	0	0	0	0	0	0	0	0	0	0	0	0	0	0
dsDNA vir, no RNA stage; Phycodnaviridae; Chlorovirus	Paramecium_bursaria_Chlorella_virus_NY2A_uid20989	0	0	0	0	0	0	0	0	0	0	0	0	0	0	0	0	0	0	0	0	0	0	2	2	0	0	0	2
Excavata - Diplomonadida
Eukaryota; Fornicata; Diplomonadida;	Giardia lamblia	0	0	0	0	0	0	0	0	0	0	0	0	0	0	0	0	0	0	0	0	0	0	0	0	0	0	0	0
Excavata - Heterolobosea
Eukaryota; Heterolobosea;	Naegleria gruberi	0	0	0	0	0	0	0	0	0	0	0	0	0	0	0	0	0	0	0	0	0	0	0	0	0	0	0	0
Excavata - Euglenozoa
Eukaryota; Euglenozoa;	Leishmania major	0	0	0	0	0	0	0	0	0	0	0	0	0	0	0	0	0	0	0	0	0	0	0	0	0	0	0	0
Excavata - Parabasalidea
Eukaryota; Parabasalia;	Trichomonas vaginalis	0	0	0	0	0	0	0	0	0	0	0	0	0	0	0	0	0	0	0	0	0	0	0	0	0	0	0	0
Hacrobians - Cryptophyta
Eukaryota; Cryptophyta; Cryptomonadales	Cryptomonas paramecium	0	0	0	0	0	0	0	0	0	0	0	0	0	0	0	0	0	0	0	0	0	0	0	0	0	0	0	0
Hacrobians - Haptophyta
Eukaryota; Haptophyceae; Isochrysidales	Emiliania huxleyi	0	0	0	0	0	0	0	0	0	0	0	0	0	0	0	0	0	0	0	0	0	0	0	0	0	0	0	0
Chromalveolata - Heterokonta
stramenopiles; Oomycetes; Peronosporales	Phytophthora ramorum	2	0	0	0	0	0	0	0	0	0	2	0	0	0	0	0	0	0	0	0	0	0	0	0	0	0	0	2
stramenopiles; Oomycetes; Peronosporales	Phytophthora sojae	2	0	0	0	0	0	0	0	0	0	2	0	0	0	0	0	0	0	0	0	0	0	0	0	0	0	0	2
stramenopiles; Oomycetes; Pythiales	Pythium ultimum	1	0	0	0	0	0	0	0	0	0	1	0	0	0	0	0	0	0	0	0	0	0	0	0	0	0	0	1
stramenopiles; Bacillariophyta; Coscinodiscophyceae	Thalassiosira pseudonana	0	0	0	0	0	0	0	0	0	0	0	6	0	0	0	0	0	0	0	0	0	0	0	6	0	0	0	6
stramenopiles; Bacillariophyta; Bacillariophyceae; Naviculales;	Phaeodactylum tricornutum	0	0	0	0	0	0	2	0	0	0	2	0	0	0	0	0	0	0	0	0	0	0	0	0	0	0	0	2
stramenopiles; PX clade; Phaeophyceae; Ectocarpales;	Ectocarpus siliculosus	0	0	0	0	0	0	0	0	0	0	0	0	0	0	0	0	0	0	0	0	0	1	0	1	0	0	0	1
stramenopiles; Pelagophyceae;	Aureococcus anophagefferens	0	0	0	0	0	0	0	0	0	0	0	0	0	0	0	0	0	0	0	0	0	0	0	0	0	0	0	0
stramenopiles; Blastocystis	Blastocystis hominis	1	0	0	0	0	0	0	0	0	0	1	0	0	0	0	0	0	0	0	0	0	0	0	0	0	0	0	1
Chromalveolata - Dinoflagellata
Alveolata; Perkinsea; Perkinsida;	Perkinsus marinus	3	0	0	0	0	0	0	0	0	0	3	0	0	0	0	0	0	0	0	0	0	0	0	0	0	0	0	3
Chromalveolata - Ciliophora
Alveolata; Ciliophora; Oligohymenophorea; Peniculida;	Paramecium tetraurelia	3	0	0	0	0	0	0	0	0	0	3	0	0	0	0	0	0	0	0	0	0	0	0	0	0	0	0	3
Alveolata; Ciliophora; Oligohymenophorea; Hymenostomatida;	Tetrahymena thermophila	9	0	0	0	0	0	0	0	0	0	9	0	0	0	0	0	0	0	0	0	0	0	0	0	0	0	0	9
Chromalveolata - Apicomplexa
Alveolata; Apicomplexa; Aconoidasida; Haemosporida;	Plasmodium falciparum	0	0	0	0	0	0	0	0	0	0	0	0	0	0	0	0	0	0	0	0	0	0	0	0	0	0	0	0
Alveolata; Apicomplexa; Aconoidasida; Piroplasmida;	Theileria annulata	0	0	0	0	0	0	0	0	0	0	0	0	0	0	0	0	0	0	0	0	0	0	0	0	0	0	0	0
Alveolata; Apicomplexa; Coccidia; Eucoccidiorida;	Cryptosporidium parvum	0	0	0	0	0	0	0	0	0	0	0	0	0	0	0	0	0	0	0	0	0	0	0	0	0	0	0	0
Alveolata; Apicomplexa; Coccidia; Eucoccidiorida;	Toxoplasma gondii	0	0	0	0	0	0	0	0	0	0	0	0	0	0	0	0	0	0	0	0	0	0	0	0	0	0	0	0
Plantae - Streptophyta
Viridiplantae; Bryophyta; Bryopsida; Funariales;	Physcomitrella patens	0	0	0	0	0	0	0	0	0	0	0	0	0	0	0	0	0	0	0	0	0	0	0	0	0	0	0	0
Viridiplantae; Tracheophyta; ; eudicotyledons; Brassicales;	Arabidopsis thaliana	0	0	0	0	0	0	0	0	0	0	0	0	0	0	0	0	0	0	0	0	0	0	0	0	0	0	0	0
Viridiplantae; Tracheophyta; eudicotyledons; Fabales;	Glycine max	0	0	0	0	0	0	0	0	0	0	0	0	0	0	0	0	0	0	0	0	0	0	0	0	0	0	0	0
Viridiplantae; Tracheophyta; eudicotyledons; Fabales;	Lotus japonicus	0	0	0	0	0	0	0	0	0	0	0	0	0	0	0	0	0	0	0	0	0	0	0	0	0	0	0	0
Viridiplantae; Tracheophyta; eudicotyledons; Fabales;	Medicago truncatula	0	0	0	0	0	0	0	0	0	0	0	0	0	0	0	0	0	0	0	0	0	0	0	0	0	0	0	0
Viridiplantae; Tracheophyta; eudicotyledons; Malpighiales¬†;	Populus trichocarpa	0	0	0	0	0	0	0	0	0	0	0	0	0	0	0	0	0	0	0	0	0	0	0	0	0	0	0	0
Viridiplantae; Tracheophyta; eudicotyledons; Vitales¬†;	Vitis vinifera	0	0	0	0	0	0	0	0	0	0	0	0	0	0	0	0	0	0	0	0	0	0	0	0	0	0	0	0
Viridiplantae; Tracheophyta; Liliopsida; Poales	Brachypodium distachyon	0	0	0	0	0	0	0	0	0	0	0	0	0	0	0	0	0	0	0	0	0	0	0	0	0	0	0	0
Viridiplantae; Tracheophyta; Liliopsida; Poales;	Oryza sativa	0	0	0	0	0	0	0	0	0	0	0	0	0	0	0	0	0	0	0	0	0	0	0	0	0	0	0	0
Viridiplantae; Tracheophyta; Liliopsida; Poales;	Sorghum bicolor	0	0	0	0	0	0	0	0	0	0	0	0	0	0	0	0	0	0	0	0	0	0	0	0	0	0	0	0
Viridiplantae; Tracheophyta; Liliopsida; Poales;	Zea mays	0	0	0	0	0	0	0	0	0	0	0	0	0	0	0	0	0	0	0	0	0	0	0	0	0	0	0	0
Plantae - Chlorophyta
Viridiplantae; Chlorophyta; Chlorophyceae; Chlamydomonadales;	Chlamydomonas reinhardtii	0	0	0	0	0	0	0	0	0	0	0	0	0	0	0	0	0	0	0	0	0	0	0	0	0	0	0	0
Viridiplantae; Chlorophyta; Chlorophyceae; Chlamydomonadales;	Volvox carteri	0	0	0	0	0	0	0	0	0	0	0	0	0	0	0	0	0	0	0	0	0	0	0	0	0	0	0	0
Viridiplantae; Chlorophyta; Mamiellophyceae; Mamiellales;	Micromonas pusilla	0	0	0	0	0	0	0	0	0	0	0	0	0	0	0	0	0	0	0	0	0	0	0	0	0	0	0	0
Viridiplantae; Chlorophyta; Mamiellophyceae; Mamiellales	Ostreococcus lucimarinus	0	0	0	0	0	0	0	0	0	0	0	0	0	0	0	0	0	0	0	0	0	0	0	0	0	0	0	0
Viridiplantae; Chlorophyta; Mamiellophyceae; Mamiellales;	Ostreococcus tauri	0	0	0	0	0	0	0	0	0	0	0	0	0	0	0	0	0	0	0	0	0	0	0	0	0	0	0	0
Viridiplantae; Chlorophyta; Trebouxiophyceae; Chlorellales;	Chlorella vulgaris	2	0	0	0	0	0	0	0	0	0	2	0	0	0	0	0	0	0	0	0	0	0	0	0	0	0	0	2
Plantae - Rhodophyta
Rhodophyta; Bangiophyceae; Cyanidiales;	Cyanidioschyzon merolae	0	0	0	0	0	0	0	0	0	0	0	0	0	0	0	0	0	0	0	0	0	0	0	0	0	0	0	0
Amoebozoa
Amoebozoa; Mycetozoa; Dictyosteliida;	Dictyostelium discoideum	0	0	0	0	0	0	0	0	0	0	0	0	0	0	0	0	0	0	0	0	0	0	0	0	0	0	0	0
Amoebozoa; Archamoebae; Entamoebidae;	Entamoeba histolytica	0	0	0	0	0	0	0	0	0	0	0	0	0	0	0	0	0	0	0	0	0	0	0	0	1	0	1	2
Apusozoa
Apusozoa;	Thecamonas trahens	0	0	0	0	0	0	0	0	0	0	0	0	0	0	0	0	0	0	0	0	0	0	0	0	1	0	0	1
Opistokonta - Choanoflagellida
Choanoflagellida;	Monosiga brevicollis	0	0	0	0	0	0	0	0	0	0	0	0	0	0	0	0	0	0	0	0	0	0	0	0	1	0	0	1
Choanoflagellida;	Salpingoeca rosetta	1	0	0	0	0	0	0	0	0	0	1	0	0	0	0	0	0	0	0	0	0	0	0	0	1	0	0	2
Opistokonta - Metazoa - Mammalia
Metazoa; Eumetazoa; Bilateria; Coelomata; Deuterostomia;Chordata; Craniata; Mammalia;	Ornithorhynchus anatinus	0	0	0	0	0	0	0	0	0	0	0	0	0	0	0	0	0	0	0	0	0	0	0	0	0	0	0	0
Metazoa; Eumetazoa; Bilateria; Coelomata; Deuterostomia;Chordata; Craniata; Mammalia;	Procavia capensis	0	0	0	0	0	0	0	0	0	0	0	0	0	0	0	0	0	0	0	0	0	0	0	0	0	0	0	0
Metazoa; Eumetazoa; Bilateria; Coelomata; Deuterostomia;Chordata; Craniata; Mammalia;	Loxodonta africana	0	0	0	0	0	0	0	0	0	0	0	0	0	0	0	0	0	0	0	0	0	0	0	0	0	0	0	0
Metazoa; Eumetazoa; Bilateria; Coelomata; Deuterostomia;Chordata; Craniata; Mammalia;	Echinops telfairi	0	0	0	0	0	0	0	0	0	0	0	0	0	0	0	0	0	0	0	0	0	0	0	0	0	0	0	0
Metazoa; Eumetazoa; Bilateria; Coelomata; Deuterostomia;Chordata; Craniata; Mammalia;	Monodelphis domestica	0	0	0	0	0	0	0	0	0	0	0	0	0	0	0	0	0	0	0	0	0	0	0	0	0	0	0	0
Metazoa; Eumetazoa; Bilateria; Coelomata; Deuterostomia;Chordata; Craniata; Mammalia;	Macropus eugenii	0	0	0	0	0	0	0	0	0	0	0	0	0	0	0	0	0	0	0	0	0	0	0	0	0	0	0	0
Metazoa; Eumetazoa; Bilateria; Coelomata; Deuterostomia;Chordata; Craniata; Mammalia;	Sarcophilus harrisii	0	0	0	0	0	0	0	0	0	0	0	0	0	0	0	0	0	0	0	0	0	0	0	0	0	0	0	0
Metazoa; Eumetazoa; Bilateria; Coelomata; Deuterostomia;Chordata; Craniata; Mammalia;	Choloepus hoffmanni	0	0	0	0	0	0	0	0	0	0	0	0	0	0	0	0	0	0	0	0	0	0	0	0	0	0	0	0
Metazoa; Eumetazoa; Bilateria; Coelomata; Deuterostomia;Chordata; Craniata; Mammalia;	Dasypus novemcinctus	0	0	0	0	0	0	0	0	0	0	0	0	0	0	0	0	0	0	0	0	0	0	0	0	0	0	0	0
Metazoa; Eumetazoa; Bilateria; Coelomata; Deuterostomia;Chordata; Craniata; Mammalia;	Equus caballus	0	0	0	0	0	0	0	0	0	0	0	0	0	0	0	0	0	0	0	0	0	0	0	0	0	0	0	0
Metazoa; Eumetazoa; Bilateria; Coelomata; Deuterostomia;Chordata; Craniata; Mammalia;	Sorex araneus	0	0	0	0	0	0	0	0	0	0	0	0	0	0	0	0	0	0	0	0	0	0	0	0	0	0	0	0
Metazoa; Eumetazoa; Bilateria; Coelomata; Deuterostomia;Chordata; Craniata; Mammalia;	Erinaceus europaeus	0	0	0	0	0	0	0	0	0	0	0	0	0	0	0	0	0	0	0	0	0	0	0	0	0	0	0	0
Metazoa; Eumetazoa; Bilateria; Coelomata; Deuterostomia;Chordata; Craniata; Mammalia;	Myotis lucifugus	0	0	0	0	0	0	0	0	0	0	0	0	0	0	0	0	0	0	0	0	0	0	0	0	0	0	0	0
Metazoa; Eumetazoa; Bilateria; Coelomata; Deuterostomia;Chordata; Craniata; Mammalia;	Pteropus vampyrus	0	0	0	0	0	0	0	0	0	0	0	0	0	0	0	0	0	0	0	0	0	0	0	0	0	0	0	0
Metazoa; Eumetazoa; Bilateria; Coelomata; Deuterostomia;Chordata; Craniata; Mammalia;	Vicugna pacos	0	0	0	0	0	0	0	0	0	0	0	0	0	0	0	0	0	0	0	0	0	0	0	0	0	0	0	0
Metazoa; Eumetazoa; Bilateria; Coelomata; Deuterostomia;Chordata; Craniata; Mammalia;	Sus scrofa	0	0	0	0	0	0	0	0	0	0	0	0	0	0	0	0	0	0	0	0	0	0	0	0	0	0	0	0
Metazoa; Eumetazoa; Bilateria; Coelomata; Deuterostomia;Chordata; Craniata; Mammalia;	Bos taurus	0	0	0	0	0	0	0	0	0	0	0	0	0	0	0	0	0	0	0	0	0	0	0	0	0	0	0	0
Metazoa; Eumetazoa; Bilateria; Coelomata; Deuterostomia;Chordata; Craniata; Mammalia;	Tursiops truncatus	0	0	0	0	0	0	0	0	0	0	0	0	0	0	0	0	0	0	0	0	0	0	0	0	0	0	0	0
Metazoa; Eumetazoa; Bilateria; Coelomata; Deuterostomia;Chordata; Craniata; Mammalia;	Felis catus	0	0	0	0	0	0	0	0	0	0	0	0	0	0	0	0	0	0	0	0	0	0	0	0	0	0	0	0
Metazoa; Eumetazoa; Bilateria; Coelomata; Deuterostomia;Chordata; Craniata; Mammalia;	Ailuropoda melanoleuca	0	0	0	0	0	0	0	0	0	0	0	0	0	0	0	0	0	0	0	0	0	0	0	0	0	0	0	0
Metazoa; Eumetazoa; Bilateria; Coelomata; Deuterostomia;Chordata; Craniata; Mammalia;	Canis lupus familiaris	0	0	0	0	0	0	0	0	0	0	0	0	0	0	0	0	0	0	0	0	0	0	0	0	0	0	0	0
Metazoa; Eumetazoa; Bilateria; Coelomata; Deuterostomia;Chordata; Craniata; Mammalia;	Tupaia belangeri	0	0	0	0	0	0	0	0	0	0	0	0	0	0	0	0	0	0	0	0	0	0	0	0	0	0	0	0
Metazoa; Eumetazoa; Bilateria; Coelomata; Deuterostomia;Chordata; Craniata; Mammalia;	Otolemur garnettii	0	0	0	0	0	0	0	0	0	0	0	0	0	0	0	0	0	0	0	0	0	0	0	0	0	0	0	0
Metazoa; Eumetazoa; Bilateria; Coelomata; Deuterostomia;Chordata; Craniata; Mammalia;	Microcebus murinus	0	0	0	0	0	0	0	0	0	0	0	0	0	0	0	0	0	0	0	0	0	0	0	0	0	0	0	0
Metazoa; Eumetazoa; Bilateria; Coelomata; Deuterostomia;Chordata; Craniata; Mammalia;	Tarsius syrichta	0	0	0	0	0	0	0	0	0	0	0	0	0	0	0	0	0	0	0	0	0	0	0	0	0	0	0	0
Metazoa; Eumetazoa; Bilateria; Coelomata; Deuterostomia;Chordata; Craniata; Mammalia;	Callithrix jacchus	0	0	0	0	0	0	0	0	0	0	0	0	0	0	0	0	0	0	0	0	0	0	0	0	0	0	0	0
Metazoa; Eumetazoa; Bilateria; Coelomata; Deuterostomia;Chordata; Craniata; Mammalia;	Nomascus leucogenys	0	0	0	0	0	0	0	0	0	0	0	0	0	0	0	0	0	0	0	0	0	0	0	0	0	0	0	0
Metazoa; Eumetazoa; Bilateria; Coelomata; Deuterostomia;Chordata; Craniata; Mammalia;	Macaca mulatta	0	0	0	0	0	0	0	0	0	0	0	0	0	0	0	0	0	0	0	0	0	0	0	0	0	0	0	0
Metazoa; Eumetazoa; Bilateria; Coelomata; Deuterostomia;Chordata; Craniata; Mammalia;	Gorilla gorilla	0	0	0	0	0	0	0	0	0	0	0	0	0	0	0	0	0	0	0	0	0	0	0	0	0	0	0	0
Metazoa; Eumetazoa; Bilateria; Coelomata; Deuterostomia;Chordata; Craniata; Mammalia;	Pongo abelii	0	0	0	0	0	0	0	0	0	0	0	0	0	0	0	0	0	0	0	0	0	0	0	0	0	0	0	0
Metazoa; Eumetazoa; Bilateria; Coelomata; Deuterostomia;Chordata; Craniata; Mammalia;	Pan troglodytes	0	0	0	0	0	0	0	0	0	0	0	0	0	0	0	0	0	0	0	0	0	0	0	0	0	0	0	0
Metazoa; Eumetazoa; Bilateria; Coelomata; Deuterostomia;Chordata; Craniata; Mammalia;	Homo sapiens	0	0	0	0	0	0	0	0	0	0	0	0	0	0	0	0	0	0	0	0	0	0	0	0	0	0	0	0
Metazoa; Eumetazoa; Bilateria; Coelomata; Deuterostomia;Chordata; Craniata; Mammalia;	Spermophilus tridecemlineatus	0	0	0	0	0	0	0	0	0	0	0	0	0	0	0	0	0	0	0	0	0	0	0	0	0	0	0	0
Metazoa; Eumetazoa; Bilateria; Coelomata; Deuterostomia;Chordata; Craniata; Mammalia;	Rattus norvegicus	0	0	0	0	0	0	0	0	0	0	0	0	0	0	0	0	0	0	0	0	0	0	0	0	0	0	0	0
Metazoa; Eumetazoa; Bilateria; Coelomata; Deuterostomia;Chordata; Craniata; Mammalia;	Mus musculus	0	0	0	0	0	0	0	0	0	0	0	0	0	0	0	0	0	0	0	0	0	0	0	0	0	0	0	0
Metazoa; Eumetazoa; Bilateria; Coelomata; Deuterostomia;Chordata; Craniata; Mammalia;	Dipodomys ordii	0	0	0	0	0	0	0	0	0	0	0	0	0	0	0	0	0	0	0	0	0	0	0	0	0	0	0	0
Metazoa; Eumetazoa; Bilateria; Coelomata; Deuterostomia;Chordata; Craniata; Mammalia;	Cavia porcellus	0	0	0	0	0	0	0	0	0	0	0	0	0	0	0	0	0	0	0	0	0	0	0	0	0	0	0	0
Metazoa; Eumetazoa; Bilateria; Coelomata; Deuterostomia;Chordata; Craniata; Mammalia;	Ochotona princeps	0	0	0	0	0	0	0	0	0	0	0	0	0	0	0	0	0	0	0	0	0	0	0	0	0	0	0	0
Metazoa; Eumetazoa; Bilateria; Coelomata; Deuterostomia;Chordata; Craniata; Mammalia;	Oryctolagus cuniculus	0	0	0	0	0	0	0	0	0	0	0	0	0	0	0	0	0	0	0	0	0	0	0	0	0	0	0	0
Opistokonta - Metazoa - Amphibia
Metazoa; Eumetazoa; Bilateria; Coelomata; Deuterostomia;Chordata; Craniata; Amphibia;	Xenopus (Silurana) tropicalis	0	0	0	0	0	0	0	0	0	0	0	0	0	0	0	0	0	0	0	0	0	0	0	0	0	0	0	0
Opistokonta - Metazoa - Sauropsida
Metazoa; Eumetazoa; Bilateria; Coelomata; Deuterostomia;Chordata; Craniata; Aves;	Taeniopygia guttata	0	0	0	0	0	0	0	0	0	0	0	0	0	0	0	0	0	0	0	0	0	0	0	0	0	0	0	0
Metazoa; Eumetazoa; Bilateria; Coelomata; Deuterostomia;Chordata; Craniata; Aves;	Meleagris gallopavo	0	0	0	0	0	0	0	0	0	0	0	0	0	0	0	0	0	0	0	0	0	0	0	0	0	0	0	0
Metazoa; Eumetazoa; Bilateria; Coelomata; Deuterostomia;Chordata; Craniata; Aves;	Gallus gallus	0	0	0	0	0	0	0	0	0	0	0	0	0	0	0	0	0	0	0	0	0	0	0	0	0	0	0	0
Metazoa; Eumetazoa; Bilateria; Coelomata; Deuterostomia;Chordata; Craniata; Squamata;	Anolis carolinensis	0	0	0	0	0	0	0	0	0	0	0	0	0	0	0	0	0	0	0	0	0	0	0	0	0	0	0	0
Opistokonta - Metazoa - Coelacanthimorpha
Metazoa; Eumetazoa; Bilateria; Coelomata; Deuterostomia;Chordata; Craniata; Coelacanthiformes;	Latimeria chalumnae	0	0	0	0	0	0	0	0	0	0	0	0	0	0	0	0	0	0	0	0	0	0	0	0	0	0	0	0
Opistokonta - Metazoa - Actinopterygii
Metazoa; Eumetazoa; Bilateria; Coelomata; Deuterostomia;Chordata; Craniata; Actinopterygii;	Danio rerio	0	0	0	0	0	0	0	0	0	0	0	0	0	0	0	0	0	0	0	0	0	0	0	0	4	0	0	4
Metazoa; Eumetazoa; Bilateria; Coelomata; Deuterostomia;Chordata; Craniata; Actinopterygii;	Gadus morhua	0	0	0	0	0	0	0	0	0	0	0	0	0	0	0	0	0	0	0	0	0	0	0	0	0	0	0	0
Metazoa; Eumetazoa; Bilateria; Coelomata; Deuterostomia;Chordata; Craniata; Actinopterygii;	Tetraodon nigroviridis	0	0	0	0	0	0	0	0	0	0	0	0	0	0	0	0	0	0	0	0	0	0	0	0	0	0	0	0
Metazoa; Eumetazoa; Bilateria; Coelomata; Deuterostomia;Chordata; Craniata; Actinopterygii;	Takifugu rubripes	0	0	0	0	0	0	0	0	0	0	0	0	0	0	0	0	0	0	0	0	0	0	0	0	0	0	0	0
Metazoa; Eumetazoa; Bilateria; Coelomata; Deuterostomia;Chordata; Craniata; Actinopterygii;	Gasterosteus aculeatus	0	0	0	0	0	0	0	0	0	0	0	0	0	0	0	0	0	0	0	0	0	0	0	0	0	0	0	0
Metazoa; Eumetazoa; Bilateria; Coelomata; Deuterostomia;Chordata; Craniata; Actinopterygii;	Oryzias latipes	0	0	0	0	0	0	0	0	0	0	0	0	0	0	0	0	0	0	0	0	0	0	0	0	0	0	0	0
Metazoa; Eumetazoa; Bilateria; Coelomata; Deuterostomia;Chordata; Craniata; Actinopterygii;	Oreochromis niloticus	0	0	0	0	0	0	0	0	0	0	0	0	0	0	0	0	0	0	0	0	0	0	0	0	0	0	0	0
Opistokonta - Metazoa - Petromyzontida
Metazoa; Eumetazoa; Bilateria; Coelomata; Deuterostomia;Chordata; Craniata;	Petromyzon marinus	0	0	0	0	0	0	0	0	0	0	0	0	0	0	0	0	0	0	0	0	0	0	0	0	0	0	0	0
Opistokonta - Metazoa - Urochordata
Metazoa; Eumetazoa; Bilateria; Coelomata; Deuterostomia; Chordata; Tunicata;	Ciona savignyi	0	0	0	0	0	0	0	0	0	0	0	0	0	0	0	0	0	0	0	0	0	0	0	0	1	0	0	1
Metazoa; Eumetazoa; Bilateria; Coelomata; Deuterostomia; Chordata; Tunicata;	Ciona intestinalis	0	0	0	0	0	0	0	0	0	0	0	0	0	0	0	0	0	0	0	0	0	0	0	0	0	0	0	0
Opistokonta - Metazoa - Cephalochordata
Metazoa; Eumetazoa; Bilateria; Coelomata; Deuterostomia; Chordata; Cephalochordata;	Branchiostoma floridae	0	0	0	0	0	0	0	0	0	0	0	0	0	0	0	0	0	0	0	0	0	0	0	0	13	0	0	13
Opistokonta - Metazoa - Hemichordata
Metazoa; Eumetazoa; Bilateria; Coelomata; Deuterostomia; Hemichordata; Enteropneusta;	Saccoglossus kowalevskii	0	0	0	0	0	0	0	0	0	0	0	0	0	0	0	0	0	0	0	0	0	0	0	0	0	0	0	0
Opistokonta - Metazoa - Echinodermata
Metazoa; Eumetazoa; Bilateria; Coelomata; Deuterostomia; Echinodermata; Euechinoidea; Echinoida;	Strongylocentrotus purpuratus	0	0	0	0	0	0	0	0	0	0	0	0	0	0	0	0	0	0	0	0	0	0	0	0	0	0	0	0
Opistokonta - Metazoa - Crustacea
Metazoa; Eumetazoa; Bilateria; Coelomata; Protostomia; Ecdysozoa; Arthropoda; Crustacea;	Daphnia pulex	0	0	0	0	0	0	0	0	0	0	0	0	0	0	0	0	0	0	0	0	0	0	0	0	3	0	0	3
Opistokonta - Metazoa - Hexapoda
Metazoa; Eumetazoa; Bilateria; Coelomata; Protostomia; Ecdysozoa; Arthropoda; Insecta;	Drosophila melanogaster	0	0	0	0	0	0	0	0	0	0	0	0	0	0	0	0	0	0	0	0	0	0	0	0	2	0	0	2
Metazoa; Eumetazoa; Bilateria; Coelomata; Protostomia; Ecdysozoa; Arthropoda; Insecta;	Aedes aegypti	0	0	0	0	0	0	0	0	0	0	0	0	0	0	0	0	0	0	0	0	0	0	0	0	2	0	0	2
Metazoa; Eumetazoa; Bilateria; Coelomata; Protostomia; Ecdysozoa; Arthropoda; Insecta;	Anopheles gambiae	0	0	0	0	0	0	0	0	0	0	0	0	0	0	0	0	0	0	0	0	0	0	0	0	2	0	0	2
Metazoa; Eumetazoa; Bilateria; Coelomata; Protostomia; Ecdysozoa; Arthropoda; Insecta;	Culex quinquefasciatus	0	0	0	0	0	0	0	0	0	0	0	0	0	0	0	0	0	0	0	0	0	0	0	0	2	0	0	2
Metazoa; Eumetazoa; Bilateria; Coelomata; Protostomia; Ecdysozoa; Arthropoda; Insecta;	Tribolium castaneum	0	0	0	0	0	0	0	0	0	0	0	0	0	0	0	0	0	0	0	0	0	0	0	0	2	0	0	2
Opistokonta - Metazoa - Chelicerata
Metazoa; Eumetazoa; Bilateria; Coelomata; Protostomia; Ecdysozoa; Arthropoda; Arachnida; Ixodida;	Ixodes scapularis	0	0	0	0	0	0	0	0	0	0	0	0	0	0	0	0	0	0	0	0	0	0	0	0	2	0	0	2
Opistokonta - Metazoa - Nematoda
Metazoa; Eumetazoa; Bilateria; Coelomata; Protostomia; Ecdysozoa; Nematoda;	Caenorhabditis elegans	0	0	0	0	0	0	0	0	0	0	0	0	0	0	0	0	0	0	0	0	0	0	0	0	2	0	0	2
Metazoa; Eumetazoa; Bilateria; Coelomata; Protostomia; Ecdysozoa; Nematoda;	Brugia malawi	0	0	0	0	0	0	0	0	0	0	0	0	0	0	0	0	0	0	0	0	0	0	0	0	2	0	0	2
Opistokonta - Metazoa - Annelida
Metazoa; Eumetazoa; Bilateria; Coelomata; Protostomia; Lophotrochozoa; Annelida;	Capitella teleta	0	0	0	0	0	0	0	0	0	0	0	0	0	0	0	0	0	0	0	0	0	0	0	0	6	0	0	6
Metazoa; Eumetazoa; Bilateria; Coelomata; Protostomia; Lophotrochozoa; Annelida;	Helobdella robusta	0	0	0	0	0	0	0	0	0	0	0	0	0	0	0	0	0	0	0	0	0	0	0	0	2	0	0	2
Opistokonta - Metazoa - Mollusca
Metazoa; Eumetazoa; Bilateria; Coelomata; Protostomia; Lophotrochozoa; Mollusca;	Lottia gigantea	0	0	0	0	0	0	0	0	0	0	0	0	0	0	0	0	0	0	0	0	0	0	0	0	15	0	0	15
Opistokonta - Metazoa - Platyhelminthes
Metazoa; Eumetazoa; Bilateria; Acoelomata; Platyhelminthes; Trematoda; Strigeidida;	Schistosoma mansoni	0	0	0	0	0	0	0	0	0	0	0	0	0	0	0	0	0	0	0	0	0	0	0	0	0	0	0	0
Metazoa; Eumetazoa; Bilateria; Acoelomata; Platyhelminthes; Trematoda; Opisthorchiata;	Clonorchis sinensis	0	0	0	0	0	0	0	0	0	0	0	0	0	0	0	0	0	0	0	0	0	0	0	0	0	0	0	0
Opistokonta - Metazoa - Cnidaria
Metazoa; Eumetazoa; Cnidaria;	Nematostella vectensis	0	0	0	0	0	0	0	0	0	0	0	0	0	0	0	0	0	0	0	0	0	0	0	0	3	0	0	3
Opistokonta - Metazoa - Placozoa
Metazoa; Placozoa;	Trichoplax adhaerens	0	0	0	0	0	0	0	0	0	0	0	0	0	0	0	0	0	0	0	0	0	0	0	0	0	0	0	0
Opistokonta - Metazoa - Filasterea
Filasterea	Capsaspora owczarzaki	0	0	0	0	0	0	0	0	0	0	0	0	0	0	0	0	0	0	0	0	0	0	0	0	1	0	0	1
Opistokonta - Mycota - Microsporidia
Microsporidia;	Encephalitozoon cuniculi	0	0	0	0	0	0	0	0	0	0	0	0	1	0	0	0	0	0	0	0	0	0	0	1	0	0	0	1
Microsporidia;	Encephalitozoon intestinalis	0	0	0	0	0	0	0	0	0	0	0	0	1	0	0	0	0	0	0	0	0	0	0	1	0	0	0	1
Microsporidia;	Nematocida parisii	0	0	0	0	0	0	0	0	0	0	0	0	1	0	0	0	0	0	0	0	0	0	0	1	0	0	0	1
Microsporidia;	Nosema ceranae	0	0	0	0	0	0	0	0	0	0	0	0	0	0	0	0	0	0	0	0	0	0	0	0	0	0	0	0
Opistokonta - Mycota - Mucoromycotina
Mucoromycotina; Mucorales	Mucor circinelloides	0	0	2	0	0	4	0	0	0	0	6	0	0	2	2	4	0	3	6	0	0	0	0	17	0	0	0	23
Mucoromycotina; Mucorales	Rhizopus oryzae	0	0	2	0	0	4	0	0	0	0	6	0	0	2	3	6	0	3	6	0	0	0	0	20	0	0	0	26
Mucoromycotina; Mucorales	Phycomyces blakesleeanus	0	0	3	0	0	4	0	0	0	0	7	0	0	2	2	2	0	2	5	0	0	0	0	13	0	0	0	20
Opistokonta - Mycota - Blastocladiomycota
Blastocladiomycota; Blastocladiomycetes; Blastocladiales	Allomyces macrogynus	11	0	0	0	0	0	0	0	0	0	11	0	7	0	0	0	20	0	0	0	0	0	0	27	0	0	0	38
Opistokonta - Mycota - Chytridiomycota
Chytridiomycota; Chytridiomycetes; Spizellomycetales	Spizellomyces punctatus	6	0	0	0	0	0	0	0	0	0	6	0	5	0	0	0	6	0	0	0	0	0	1	12	0	0	0	18
Chytridiomycota; Chytridiomycetes; Chytridiales	Batrachochytrium dendrobatidis	3	0	0	0	0	0	0	0	0	0	3	0	5	0	0	0	6	0	0	0	0	0	0	11	0	1	0	15
Opistokonta - Mycota - Ascomycota
Dikaria; Ascomycota; Pezizomycotina; Dhothideomycetes; Capnodiales	Mycosphaerella fijiensis	0	0	0	0	0	0	1	0	1	0	2	0	0	0	0	1	0	0	0	1	1	1	0	4	0	1	0	7
Dikaria; Ascomycota; Pezizomycotina; Dothideomycetes; Pleosporales	Phaeosphaeria nodorum	0	0	0	0	0	0	1	1	1	0	3	0	0	0	0	1	0	0	0	1	1	0	1	4	0	1	0	8
Dikaria; Ascomycota; Pezizomycotina; Dothideomycetes; Pleosporales	Pyrenophora tritici-repentis	0	0	0	0	0	0	1	1	1	0	3	0	0	0	0	1	0	0	0	1	1	0	1	4	0	1	0	8
Dikaria; Ascomycota; Pezizomycotina; Dothideomycetes; Pleosporales	Pyrenophora teres	0	0	0	0	0	0	1	1	1	0	3	0	0	0	0	1	0	0	0	1	1	0	1	4	0	1	0	8
Dikaria; Ascomycota; Pezizomycotina; Dothideomycetes; Pleosporales	Leptosphaeria maculans	0	0	0	0	0	0	1	1	1	0	3	0	0	0	0	1	0	0	0	2	1	0	1	5	0	1	0	9
Dikaria; Ascomycota; Pezizomycotina; Eurotiomycetes; Eurotiales	Aspergillus clavatus	0	0	0	0	0	0	1	1	2	0	4	0	0	0	0	1	0	0	0	1	1	0	0	3	0	1	0	8
Dikaria; Ascomycota; Pezizomycotina; Eurotiomycetes; Eurotiales	Aspergillus flavus	0	0	0	0	0	0	1	1	5	0	7	0	0	0	0	1	0	0	0	1	1	0	1	4	0	1	0	12
Dikaria; Ascomycota; Pezizomycotina; Eurotiomycetes; Eurotiales	Aspergillus fumigatus	0	0	0	0	0	0	1	1	2	0	4	0	0	0	0	1	0	0	0	1	1	0	0	3	0	1	0	8
Dikaria; Ascomycota; Pezizomycotina; Eurotiomycetes; Eurotiales	Aspergillus nidulans	0	0	0	0	0	0	1	1	2	0	4	0	0	0	0	1	0	0	0	1	1	0	0	3	0	1	0	8
Dikaria; Ascomycota; Pezizomycotina; Eurotiomycetes; Eurotiales	Aspergillus niger	0	0	0	0	0	0	1	1	3	0	5	0	0	0	0	1	0	0	0	1	1	0	0	3	0	1	0	9
Dikaria; Ascomycota; Pezizomycotina; Eurotiomycetes; Eurotiales	Aspergillus oryzae	0	0	0	0	0	0	1	1	4	0	6	0	0	0	0	1	0	0	0	1	1	0	1	4	0	1	0	11
Dikaria; Ascomycota; Pezizomycotina; Eurotiomycetes; Eurotiales	Neosartorya fischeri	0	0	0	0	0	0	1	1	3	0	5	0	0	0	0	1	0	0	0	1	1	0	0	3	0	1	0	9
Dikaria; Ascomycota; Pezizomycotina; Eurotiomycetes; Eurotiales	Penicillium chrysogenum-wisconsin	0	0	0	0	0	0	1	1	3	0	5	0	0	0	0	1	0	0	0	1	1	0	0	3	0	1	0	9
Dikaria; Ascomycota; Pezizomycotina; Eurotiomycetes; Eurotiales	Penicillium marneffei	0	0	0	0	0	0	2	1	1	0	4	0	0	0	0	1	0	0	0	1	1	0	0	3	0	1	0	8
Dikaria; Ascomycota; Pezizomycotina; Eurotiomycetes; Eurotiales	Talaromyces stipitatus	0	0	0	0	0	0	1	1	1	0	3	0	0	0	0	1	1	0	0	1	1	0	0	4	0	1	0	8
Dikaria; Ascomycota; Pezizomycotina; Eurotiomycetes; Eurotiales	Aspergillus terreus	0	0	0	0	0	0	1	1	2	0	4	0	0	0	0	1	0	0	0	1	1	0	0	3	0	1	0	8
Dikaria; Ascomycota; Pezizomycotina; Eurotiomycetes; Onygenales	Uncinocarpus reesii	0	0	0	0	0	0	1	1	1	0	3	0	0	0	0	1	0	0	0	1	1	0	0	3	0	1	0	7
Dikaria; Ascomycota; Pezizomycotina; Eurotiomycetes; Onygenales	Ajellomyces capsulatus	0	0	0	0	0	0	1	1	1	0	3	0	0	0	0	1	0	0	0	1	1	0	0	3	0	1	0	7
Dikaria; Ascomycota; Pezizomycotina; Leotiomycetes; Erysiphales	Blumeria graminis	0	0	0	0	0	0	1	1	1	0	3	0	0	0	0	1	0	0	0	1	0	0	0	2	0	1	0	6
Dikaria; Ascomycota; Pezizomycotina; Leotiomycetes; Helotiales	Botrytis cinerea	0	0	0	0	0	0	1	1	2	0	4	0	0	0	0	1	0	0	0	1	1	0	0	3	0	1	0	8
Dikaria; Ascomycota; Pezizomycotina; Leotiomycetes; Helotiales	Sclerotinia sclerotiorum	0	0	0	0	0	0	1	1	1	0	3	0	0	0	0	2	0	0	0	1	1	0	0	4	0	1	0	8
Dikaria; Ascomycota; Pezizomycotina; Sordariomycetes; Glomerellales	Acremonium alcalophilum	0	0	0	0	0	0	1	0	1	0	2	0	0	0	0	1	0	0	0	1	0	0	1	3	0	1	0	6
Dikaria; Ascomycota; Pezizomycotina; Sordariomycetes; Glomerellales	Colletotrichum higginsianum	0	0	0	0	0	0	1	1	1	0	3	0	0	0	0	1	0	0	0	1	1	2	1	6	0	1	0	10
Dikaria; Ascomycota; Pezizomycotina; Sordariomycetes; Glomerellales	Glomerella graminicola	0	0	0	0	0	0	1	1	1	0	3	0	0	0	0	1	0	0	0	1	1	1	1	5	0	1	0	9
Dikaria; Ascomycota; Pezizomycotina; Sordariomycetes; Glomerellales	Verticillium albo-atrum	0	0	0	0	0	0	1	1	1	0	3	0	0	0	0	1	0	0	0	1	1	0	1	4	0	1	0	8
Dikaria; Ascomycota; Pezizomycotina; Sordariomycetes; Hypocreales	Gibberella zeae	0	0	0	0	0	0	1	1	2	0	4	0	0	0	0	1	0	0	0	1	1	2	3	8	0	1	0	13
Dikaria; Ascomycota; Pezizomycotina; Sordariomycetes; Hypocreales	Fusarium oxysporum	0	0	0	0	0	0	1	1	2	0	4	0	0	0	0	1	0	0	0	1	1	1	3	7	0	1	0	12
Dikaria; Ascomycota; Pezizomycotina; Sordariomycetes; Hypocreales	Gibberella moniliformis	0	0	0	0	0	0	1	1	3	0	5	0	0	0	0	1	0	0	0	1	1	2	3	8	0	1	0	14
Dikaria; Ascomycota; Pezizomycotina; Sordariomycetes; Hypocreales	Hypocrea jecorina	0	0	0	0	0	0	1	1	1	0	3	0	0	0	0	1	0	0	0	1	1	0	1	4	0	1	0	8
Dikaria; Ascomycota; Pezizomycotina; Sordariomycetes; Hypocreales	Nectria haematococcus	0	0	0	0	0	0	1	1	3	0	5	0	0	0	0	1	0	0	0	2	1	1	1	6	0	1	0	12
Dikaria; Ascomycota; Pezizomycotina; Sordariomycetes; Magnaporthales	Magnaporthe grisea	0	0	0	0	0	0	1	1	1	0	3	0	0	0	0	1	0	0	0	1	1	0	0	3	0	1	0	7
Dikaria; Ascomycota; Pezizomycotina; Sordariomycetes; Ophiostomatales	Grosmannia clavigera	0	0	0	0	0	0	1	1	1	0	3	0	0	0	0	1	0	0	0	1	1	0	0	3	0	1	0	7
Dikaria; Ascomycota; Pezizomycotina; Sordariomycetes; Sordariales	Chaetomium globosum	0	0	0	0	0	0	1	1	1	0	3	0	0	0	0	1	0	0	0	1	1	0	0	3	0	1	0	7
Dikaria; Ascomycota; Pezizomycotina; Sordariomycetes; Sordariales	Podospora anserina	0	0	0	0	0	0	1	1	1	0	3	0	0	0	0	1	0	0	0	1	1	0	0	3	0	1	0	7
Dikaria; Ascomycota; Pezizomycotina; Sordariomycetes; Sordariales	Neurospora crassa	0	0	0	0	0	0	1	1	1	0	3	0	0	0	0	1	0	0	0	1	1	0	0	3	0	1	0	7
Dikaria; Ascomycota; Pezizomycotina; Sordariomycetes; Sordariales	Sordaria macrospora	0	0	0	0	0	0	1	1	1	0	3	0	0	0	0	1	0	0	0	1	1	0	0	3	0	1	0	7
Dikaria; Ascomycota; Saccharomycotina; Saccharomycete	Saccharomyces cerevisiae	0	0	0	0	0	0	1	1	0	0	2	0	0	0	0	1	0	0	0	0	0	0	0	1	0	0	0	3
Dikaria; Ascomycota; Saccharomycotina; Saccharomycete	Saccharomyces bayanus	0	0	0	0	0	0	1	1	0	0	2	0	0	0	0	1	0	0	0	0	0	0	0	1	0	0	0	3
Dikaria; Ascomycota; Saccharomycotina; Saccharomycete	Saccharomyces castellii	0	0	0	0	0	0	1	1	0	0	2	0	0	0	0	1	0	0	0	0	0	0	0	1	0	0	0	3
Dikaria; Ascomycota; Saccharomycotina; Saccharomycete	Lachancea kluyveri	0	0	0	0	0	0	1	1	0	0	2	0	0	0	0	1	0	0	0	0	0	0	0	1	0	0	0	3
Dikaria; Ascomycota; Saccharomycotina; Saccharomycete	Yarrowia lipolytica	0	0	0	0	0	0	1	1	1	0	3	0	0	0	0	1	0	0	0	2	1	0	0	4	0	0	0	7
Dikaria; Ascomycota; Saccharomycotina; Saccharomycete	Eremothecium gossypii	0	0	0	0	0	0	1	1	0	0	2	0	0	0	0	1	0	0	0	0	0	0	0	1	0	0	0	3
Dikaria; Ascomycota; Saccharomycotina; Saccharomycete	Candida albicans	0	0	0	0	0	0	2	1	0	0	3	0	0	0	0	1	0	0	0	0	0	0	0	1	0	0	0	4
Dikaria; Ascomycota; Saccharomycotina; Saccharomycete	Candida glabrata	0	0	0	0	0	0	1	1	0	0	2	0	0	0	0	2	0	0	0	0	0	0	0	2	0	0	0	4
Dikaria; Ascomycota; Saccharomycotina; Saccharomycete	Debaryomyces hansenii	0	0	0	0	0	0	2	1	0	0	3	0	0	0	0	1	0	0	0	0	0	0	0	1	0	0	0	4
Dikaria; Ascomycota; Saccharomycotina; Saccharomycete	Kluyveromyces lactis	0	0	0	0	0	0	1	1	0	0	2	0	0	0	0	1	0	0	0	0	0	0	0	1	0	0	0	3
Dikaria; Ascomycota; Saccharomycotina; Saccharomycete	Vanderwaltozyma polyspora	0	0	0	0	0	0	2	1	0	0	3	0	0	0	0	2	0	0	0	0	0	0	0	2	0	0	0	5
Dikaria; Ascomycota; Taphrinomycotina; Schizosaccharomycetes	Schizosaccharomyces pombe	0	0	0	0	0	0	1	0	0	0	1	0	0	0	0	0	0	0	0	0	0	0	0	0	0	0	0	1
Opistokonta - Mycota - Basidiomycota
Dikaria; Basidiomycota; Agaricomycotina; Agaricomycetes; Russulales	Heterobasidion annosum	0	1	0	1	1	0	0	0	1	0	4	0	0	0	1	1	0	0	0	1	1	0	0	4	0	0	0	8
Dikaria; Basidiomycota; Agaricomycotina; Agaricomycetes; Russulales	Stereum hirsutum	0	1	0	1	1	0	0	0	1	0	4	0	0	0	1	0	0	0	0	1	1	0	0	3	0	0	0	7
Dikaria; Basidiomycota; Agaricomycotina; Agaromycetes; Agaricales	Coprinopsis cinerea	0	1	0	1	1	0	0	0	2	0	5	0	0	0	1	1	0	0	0	1	1	0	0	4	0	0	0	9
Dikaria; Basidiomycota; Agaricomycotina; Agaromycetes; Agaricales	Laccaria bicolor	0	1	0	1	1	0	0	0	1	0	4	0	0	0	1	1	0	0	0	1	3	0	0	6	0	0	0	10
Dikaria; Basidiomycota; Agaricomycotina; Agaromycetes; Agaricales	Schizophyllum commune	0	1	0	1	1	0	0	0	1	0	4	0	0	0	1	1	0	0	0	1	1	0	0	4	0	0	0	8
Dikaria; Basidiomycota; Agaricomycotina; Agaromycetes; Agaricales	Agaricus bisporus	0	1	0	1	1	0	0	0	1	0	4	0	0	0	1	1	0	0	0	1	1	0	0	4	0	0	0	8
Dikaria; Basidiomycota; Agaricomycotina; Agaromycetes; Agaricales	Pleurotus ostreatus	0	1	0	1	1	0	0	0	1	0	4	0	0	0	1	1	0	0	0	1	1	0	0	4	0	0	0	8
Dikaria; Basidiomycota; Agaricomycotina; Agaromycetes; Auriculariales	Auricularia delicata	0	1	0	1	1	0	0	0	0	0	3	0	0	0	0	0	0	0	0	0	1	0	0	1	0	0	0	4
Dikaria; Basidiomycota; Agaricomycotina; Agaromycetes; Boletales	Serpula lacrymans	0	1	0	1	1	0	0	0	1	0	4	0	0	0	1	1	0	0	0	2	1	0	0	5	0	0	0	9
Dikaria; Basidiomycota; Agaricomycotina; Agaromycetes; Boletales	Coniophora puteana	0	0	0	1	1	0	0	0	1	0	3	0	0	0	1	0	0	0	0	1	0	0	0	2	0	0	0	5
Dikaria; Basidiomycota; Agaricomycotina; Agaromycetes; Corticiales	Phanerochaete chrysosporium	0	1	0	1	1	0	0	0	1	0	4	0	0	0	1	1	0	0	0	1	1	0	0	4	0	0	0	8
Dikaria; Basidiomycota; Agaricomycotina; Agaromycetes; Corticiales	Phlebia brevispora	0	0	0	1	2	0	0	0	0	0	3	0	0	0	1	1	0	0	0	0	1	0	0	3	0	0	0	6
Dikaria; Basidiomycota; Agaricomycotina; Agaromycetes; Corticiales	Punctularia strigosozonata	0	1	0	1	1	0	0	0	0	0	3	0	0	0	1	1	0	0	0	1	1	0	0	4	0	0	0	7
Dikaria; Basidiomycota; Agaricomycotina; Agaromycetes; Polyporales	Ceriporiopsis subvermispora	0	1	0	1	2	0	0	0	0	0	4	0	0	0	1	1	0	0	0	1	1	0	0	4	0	0	0	8
Dikaria; Basidiomycota; Agaricomycotina; Agaromycetes; Polyporales	Postia placenta	0	1	0	1	2	0	0	0	1	0	5	0	0	0	1	2	0	0	0	3	4	0	0	10	0	0	0	15
Dikaria; Basidiomycota; Agaricomycotina; Agaromycetes; Polyporales	Dichomitus squalens	0	1	0	1	1	0	0	0	1	0	4	0	0	0	1	1	0	0	0	1	0	0	0	3	0	0	0	7
Dikaria; Basidiomycota; Agaricomycotina; Agaromycetes; Polyporales	Fomitopsis pinicola	0	1	0	1	1	0	0	0	1	0	4	0	0	0	1	1	0	0	0	1	1	0	0	4	0	0	0	8
Dikaria; Basidiomycota; Agaricomycotina; Agaromycetes; Polyporales	Ganoderma sp	0	0	0	1	0	0	0	0	0	0	1	0	0	0	1	0	0	0	0	0	0	0	0	1	0	0	0	2
Dikaria; Basidiomycota; Agaricomycotina; Agaromycetes; Polyporales	Trametes versicolor	0	1	0	1	2	0	0	0	1	0	5	0	0	0	1	1	0	0	0	0	0	0	0	2	0	0	0	7
Dikaria; Basidiomycota; Agaricomycotina; Agaromycetes; Polyporales	Wolfiporia cocos	0	0	0	1	0	0	0	0	0	0	1	0	0	0	1	1	0	0	0	0	0	0	0	2	0	0	0	3
Dikaria; Basidiomycota; Agaricomycotina; Agaromycetes; Gleophyllales	Gloeophyllum trabeum	0	0	0	1	0	0	0	0	1	0	2	0	0	0	1	1	0	0	0	1	2	0	0	5	0	0	0	7
Dikaria; Basidiomycota; Agaricomycotina; Agaromycetes; Hymenochaetales	Fomitiporia mediterranea	0	1	0	1	1	0	0	0	1	0	4	0	0	0	1	1	0	0	0	1	1	0	0	4	0	0	0	8
Dikaria; Basidiomycota; Agaricomycotina; Dacrymycetes; Dacrymycetales	Dacryopinax sp	0	0	0	1	1	0	0	0	1	0	3	0	0	0	0	1	0	0	0	0	0	0	0	1	0	0	0	4
Dikaria; Basidiomycota; Agaricomycotina; Tremellomycetes; Tremellales	Cryptococcus neoformans	0	1	0	1	1	0	0	0	1	0	4	0	0	0	1	1	0	0	0	1	1	0	0	4	0	0	0	8
Dikaria; Basidiomycota; Pucciniomycotina; Microbotryomycetes	Sporobolomyces roseus	0	1	0	1	1	0	0	0	1	0	4	0	0	0	1	1	0	0	0	1	1	0	0	4	0	0	0	8
Dikaria; Basidiomycota; Pucciniomycotina; Microbotryomycetes	Rhodotorula graminis	0	0	0	1	1	0	0	0	1	0	3	0	0	0	1	1	0	0	0	1	1	0	0	4	0	0	0	7
Dikaria; Basidiomycota; Pucciniomycotina; Pucciniomycetes; Pucciniales	Melampsora laricis-populina	0	0	0	1	1	0	0	0	2	0	4	0	0	0	0	1	0	0	0	1	1	0	0	3	0	0	0	7
Dikaria; Basidiomycota; Pucciniomycotina; Pucciniomycetes; Pucciniales	Puccinia graminis-tritici	0	0	0	1	1	0	0	0	3	0	5	0	0	0	2	1	0	0	0	0	1	0	0	4	0	0	0	9
Dikaria; Basidiomycota; Pucciniomycotina; Pucciniomycetes; Pucciniales	Puccinia triticina	0	0	0	4	1	0	0	0	3	0	8	0	0	0	1	1	0	0	0	1	1	0	0	4	0	0	0	12
Dikaria; Basidiomycota; Ustilagomycotina; Exobasidiomycetes	Malassezia globosa	0	0	0	0	1	0	0	0	1	0	2	0	0	0	1	2	0	0	0	1	1	0	0	5	0	0	0	7
Dikaria; Basidiomycota; Ustilagomycotina; Ustilagomycetes	Ustilago maydis	0	1	0	1	1	0	0	0	1	0	4	0	0	0	1	1	0			1	1	0	0	4	0	0	0	8
		44	20	7	33	32	12	54	45	92	12	351	6	20	6	36	91	33	8	17	67	66	12	26	388	68	37	1	845
