# Supplementary material for: Genome-wide analyses of chitin synthases identify horizontal gene transfers towards bacteria and allow a robust and unifying classification into fungi
Source: BMC Evol Biol. 2016 Nov 24;16:252. doi: 10.1186/s12862-016-0815-9 (PMC5122149; doi:10.1186/s12862-016-0815-9)
Supplement: Additional file 6: Table S4. — Account of species displaying recCHS, ESV or CV chitin synthases (tab 1) and account detail of recCHS, ESV and CV sequences in these species (tab 2). (XLSX 15 kb) [file 12862_2016_815_MOESM6_ESM.xlsx]

## Sheet: TableS4 Account of species
Table S4. Account of species displaying recCHS, ESV or CV chitin synthases
Eukaryota Phylum	Class	recCHS	CV	ESV
Ascomycota	Sordariomycetes	15/15	12/25	6/25
	Dothideomycetes	5/5	8/17	2/17
	Eurotiomycetes	13/13	2/27	1/27
	Leotiomycetes	3/3	0/5	0/5
	Saccharomycetes	0/11	0/26	0/26
	Schizosaccharomycetes	0/1	0/5	0/5
Basidiomycota	Ustilaginales	0/37	0/37	6/37
Mucoromycotina	Mucorales	1*/4	0/4	0/4
Chytridiomycota	Chytridiales	1**/1	0/1	0/1
	Spizellomycetales	0/1	1/1	0/1
Blastocladiomycota	Blastocladiales	0/1	0/1	0/1
Microsporidia	Microsporidia	0/4	0/4	0/4
Stramenopiles	Ectocarpales	0/1	0/1	1/1
Rhizaria	Plasmodiophorida	1***/1	0/1	0/1
*Mortierella verticillata; **Batrachochytrium dendrobatidis
*** Plasmodiophora brassicae

## Sheet: TableS4 Account of CHS
Table S4. Account of recCHS, ESV and CV chitin synthases in species.
Taxonomy (Kingdom; Subkingdom; Phylum; Subphylum; class)	order	Species	recCHS	CV	ESV
Stramenopiles; PX clade; Phaeophyceae; Ectocarpales	Ectocarpaceae	Ectocarpus siliculosus	0	0	1
Fungi; Chytridiomycota; Chytridiomycetes; Spizellomycetales	Spizellomycetaceae	Spizellomyces punctatus	0	1	0
Fungi; Dikaria; Basidiomycota; Ustilaginomycotina; Ustilaginomycetes	Ustilaginales	Pseudozyma hubeiensis(strainSY62)	0	0	1
	Ustilaginales	Pseudozyma aphidis (strain DSM 70725)	0	0	1
	Ustilaginales	Pseudozyma antarctica (strain T-34)	0	0	1
	Ustilaginales	Pseudozyma antarctica (strain JCM 10317)	0	0	1
	Ustilaginales	Pseudozyma brasiliensis (strain GHG001)	0	0	1
	Ustilaginales	Melanopsichium pennsylvanicum (strain 4)	0	0	1
	Ustilaginales	Sporisorium scitamineu	0	0	1
Fungi; Dikaria; Ascomycota; Pezizomycotina; Dothideomycetes	Botryosphaeriales	Botryosphaeria_dothidea	1	2	1
	Capnodiales	Baudoinia compniacensis	1	0	0
	Capnodiales	Mycosphaerella fijiensis	1	0	1
	Capnodiales	Mycosphaerella_graminicola	1	1	0
	Capnodiales	Mycosphaerella pini	1	0	0
	Capnodiales	Mycosphaerella populicola	1	0	0
	Capnodiales	Mycosphaerella populorum	1	0	0
	Hysteriales	Hysterium pulicare	1	0	0
	Hysteriales	Rhytidhysteron rufulum	1	0	0
	Pleosporales	Alternaria_brassicicola	1	1	0
	Pleosporales	Phaeosphaeria nodorum	1	1	0
	Pleosporales	Pyrenophora tritici-repentis	1	1	0
	Pleosporales	Pyrenophora teres	1	1	0
	Pleosporales	Setosphaeria turcica	1	0	0
	Pleosporales	Leptosphaeria maculans	1	1	0
	Pleosporales	Cochliobolus_heterostrophus	1	2	0
	Pleosporales	Cochliobolus sativus	1	0	0
Fungi; Dikaria; Ascomycota; Pezizomycotina; Eurotiomycetes	Eurotiales	Aspergillus aculeatus	1	0	0
	Eurotiales	Aspergillus carbonarius	1	0	0
	Eurotiales	Aspergillus clavatus	1	0	0
	Eurotiales	Aspergillus flavus	1	1	0
	Eurotiales	Aspergillus fumigatus	1	0	0
	Eurotiales	Aspergillus nidulans	1	0	0
	Eurotiales	Aspergillus niger	1	0	0
	Eurotiales	Aspergillus oryzae	1	1	0
	Eurotiales	Neosartorya fischeri	1	0	0
	Eurotiales	Penicillium chrysogenum-wisconsin	1	0	0
	Eurotiales	Penicillium marneffei	1	0	0
	Eurotiales	Talaromyces stipitatus	1	0	0
	Eurotiales	Aspergillus terreus	1	0	0
	Chaetothyriales	Exophiala_dermatitidis	1	0	1
	Onygenales	Arthroderma benhamiae	1	0	0
	Onygenales	Arthroderma otae	1	0	0
	Onygenales	Uncinocarpus reesii	1	0	0
	Onygenales	Ajellomyces capsulatus	1	0	0
	Onygenales	Ajellomyces dermatitidis	1	0	0
	Onygenales	Coccidioides immitis	1	0	0
	Onygenales	Coccidioides posadasii	1	0	0
	Onygenales	Microsporum gypseum	1	0	0
	Onygenales	Paracoccidioides brasiliensis	1	0	0
	Onygenales	Trichophyton equinum	1	0	0
	Onygenales	Trichophyton rubrum	1	0	0
	Onygenales	Trichophyton tonsurans	1	0	0
	Onygenales	Trichophyton verrucosum	1	0	0
Fungi; Dikaria; Ascomycota; Pezizomycotina; Sordariomycetes	Glomerellales	Acremonium alcalophilum	1	1	0
	Glomerellales	Colletotrichum higginsianum	1	1	2
	Glomerellales	Glomerella graminicola	1	1	1
	Glomerellales	Verticillium_dahliae	1	2	0
	Hypocreales	Gibberella zeae	1	3	2
	Hypocreales	Fusarium oxysporum	1	3	1
	Hypocreales	Gibberella moniliformis	1	3	2
	Hypocreales	Hypocrea jecorina	1	1	0
	Hypocreales	Nectria haematococcus	1	1	1
	Hypocreales	Trichoderma_atroviride	1	1	0
	Hypocreales	Trichoderma_virens	1	2	0
	Phyllachorales	Verticillium albo-atrum	1	1	0
	Magnaporthales	Magnaporthe grisea	1	0	0
	Ophiostomatales	Grosmannia clavigera	1	0	0
	Diaporthales	Cryphonectria parasitica	1	0	0
	Sordariales	Chaetomium globosum	1	0	0
	Sordariales	Podospora anserina	1	0	0
	Sordariales	Myceliophthora thermophila	1	0	0
	Sordariales	Neurospora crassa	1	0	0
	Sordariales	Neurospora discreta	1	0	0
	Sordariales	Neurospora tetrasperma	1	0	0
	Sordariales	Sordaria macrospora	1	0	0
	Sordariales	Thielavia terrestris	1	0	0
dsDNA vir, no RNA stage; Phycodnaviridae	Phaeovirus	Ectocarpus_siliculosus_virus_1_uid14114	0	0	1
	Chlorovirus	Paramecium_bursaria_Chlorella_virus_AR158_uid20991	0	2	0
	Chlorovirus	Paramecium_bursaria_Chlorella_virus_NY2A_uid20989	0	2	0
