# Supplementary material for: Genome-wide analyses of chitin synthases identify horizontal gene transfers towards bacteria and allow a robust and unifying classification into fungi
Source: BMC Evol Biol. 2016 Nov 24;16:252. doi: 10.1186/s12862-016-0815-9 (PMC5122149; doi:10.1186/s12862-016-0815-9)
Supplement: Additional file 13: Table S6. — Eukaryotic species analyzed in this study. (XLSX 17 kb) [file 12862_2016_815_MOESM13_ESM.xlsx]

## Sheet: TableS6
Species	Acronym	Data source
Acremonium alcalophilum	Acralc	jgi
Aedes aegypti	Aedaeg	ncbi
Agaricus bisporus	Agabis	jgi
Agrobacterium vitis S4	Agrvit	ncbi
Ailuropoda melanoleuca	Ailmel	Ensembl
Ajellomyces capsulatus	Ajecap	broad institute
Allomyces macrogynus	Allmac	broad institute
Anolis carolinensis	Anocar	Ensembl
Anopheles gambiae	Anogam	ncbi
Arabidopsis thaliana	Aratha	www.arabidopsis.org
Aspergillus clavatus	Aspcla	aspGD
Aspergillus flavus	Aspfla	aspGD
Aspergillus fumigatus	Aspfum	aspGD
Aspergillus nidulans	Aspnid	aspGD
Aspergillus niger	Aspnig	aspGD
Aspergillus oryzae	Aspory	aspGD
Aspergillus terreus	Aspter	aspGD
Aureococcus anophagefferens	Aurano	jgi
Auricularia delicata	Aurdel	jgi
Batrachochytrium dendrobatidis	Batden	broad institute
Blastocystis hominis	Blahom	ncbi
Blumeria graminis	Blugra	www.blugen.org
Bos taurus	Bostau	Ensembl
Botrytis cinerea	Botcin	broad institute
Brachypodium distachyon	Bradis	plantGDB
Branchiostoma floridae	Braflo	ncbi
Brenneria sp. EniD312	Bresp	ncbi
Brugia malawi	Brumal	ncbi
Caenorhabditis elegans	Caeele	AceDB
Callithrix jacchus	Caljac	Ensembl
Candida albicans	Canalb	cgd
Candida glabrata	Cangla	Génolevures
Canis lupus	Canlup	Ensembl
Capitella teleta	Captel	jgi
Capsaspora owczarzaki	Capowc	broad institute
Cavia porcellus	Cavpor	Ensembl
Cedecea neteri strain ND14b	Cednet_N14b	ncbi
Cellvibrio mixtus subsp. mixtus J3-8	Celmix	ncbi
Ceriporiopsis subvermispora	Cersub	jgi
Chaetomium globosum	Chaglo	broad institute
Chlamydomonas reinhardtii	Chlrei	jgi
Chlorella vulgaris	Chlvul	jgi
Choloepus hoffmanni	Chohof	Ensembl
Ciona intestinalis	Cioint	Ensembl
Ciona savignyi	Ciosav	Ensembl
Clonorchis sinensis	Closin	ncbi
Colletotrichum higginsianum	Colhig	broad institute
Coniophora puteana	Conput	jgi
Coprinopsis cinerea	Copcin	broad institute
Cryptococcus neoformans	Cryneo	broad institute
Cryptomonas paramecium	Crypar	ncbi
Cryptosporidium parvum	Crypar	ncbi
Culex quinquefasciatus	Culqui	ncbi
Cyanidioschyzon merolae	Cyamer	merolae.biol.s.u-tokyo.ac.jp
Dacryopinax sp	Dacsp	jgi
Danio rerio	Danrer	Ensembl
Daphnia pulex	Dappul	jgi
Dasypus novemcinctus	Dasnov	Ensembl
Debaryomyces hansenii	Debhan	Génolevures
Dickeya dadantii Ech586 strain	Dicdad_Ech586	ncbi
Dickeya dadantii Ech703 strain	Dicdad_Ech703	ncbi
Dichomitus squalens	Dicsqu	jgi
Dictyostelium discoideum	Dicdis	dictyBase
Dipodomys ordii	Dipord	Ensembl
Drosophila melanogaster	Dromel	Ensembl
Echinops telfairi	Echtel	Ensembl
Ectocarpus siliculosus	Ectsil	bioinformatics.psb.ugent.be
Emiliania huxleyi	Emihux	jgi
Encephalitozoon cuniculi	Enccun	ncbi
Encephalitozoon intestinalis	Encint	broad institute
Entamoeba histolytica	Enthis	sanger institute
Equus caballus	Equcab	Ensembl
Eremothecium gossypii	Eregos	ebi
Erinaceus europaeus	Erieur	Ensembl
Felis catus	Felcat	Ensembl
Fomitiporia mediterranea	Fommed	jgi
Fomitopsis pinicola	Fompin	jgi
Fusarium oxysporum	Fusoxy	broad institute
Gadus morhua	Gadmor	Ensembl
Gallus gallus	Galgal	Ensembl
Ganoderma sp	Gansp	jgi
Gasterosteus aculeatus	Gasacu	Ensembl
Giardia lamblia	Gialam	ncbi
Gibberella moniliformis	Gibmon	broad institute
Gibberella zeae	Gibzea	broad institute
Gloeophyllum trabeum	Glotra	jgi
Glomerella graminicola	Glogra	broad institute
Glycine max	Glymax	plantGDB
Gorilla gorilla	Gorgor	Ensembl
Grosmannia clavigera	Grocla	ncbi
Helobdella robusta	Helrob	jgi
Heterobasidion annosum	Hetann	jgi
Homo sapiens	Homsap	Ensembl
Hypocrea jecorina	Hypjec	jgi
Ixodes scapularis	Ixosca	ncbi
Kluyveromyces lactis	Klulac	Génolevures
Laccaria bicolor	Lacbic	jgi
Lachancea kluyveri	Lacklu	Génolevures
Latimeria chalumnae	Latcha	Ensembl
Leishmania major	Leimaj	ncbi
Leptosphaeria maculans	Lepmac	urgi
Lottia gigantea	Lotgig	jgi
Lotus japonicus	Lotjap	kazusa
Loxodonta africana	Loxafr	Ensembl
Macaca mulatta	Macmul	Ensembl
Macropus eugenii	Maceug	Ensembl
Magnaporthe grisea	Maggri	broad institute
Malassezia globosa	Malglo	ncbi
Medicago truncatula	Medtru	jgi
Melampsora laricis-populina	Mellar	jgi
Meleagris gallopavo	Melgal	Ensembl
Microcebus murinus	Micmur	Ensembl
Micromonas pusilla	Micpus	jgi
Monodelphis domestica	Mondom	Ensembl
Monosiga brevicollis	Monbre	jgi
Mucor circinelloides	Muccir	jgi
Mus musculus	Musmus	Ensembl
Mycosphaerella fijiensis	Mycfij	jgi
Myotis lucifugus	Myoluc	Ensembl
Naegleria gruberi	Naegru	jgi
Nectria haematococcus	Nechae	ncbi
Nematocida parisii	Nempar	broad institute
Nematostella vectensis	Nemvec	ncbi
Neosartorya fischeri	Neofis	aspGD
Neurospora crassa	Neucra	broad institute
Nomascus leucogenys	Nomleu	Ensembl
Nosema ceranae	Noscer	ncbi
Ochotona princeps	Ochpri	Ensembl
Oreochromis niloticus	Orenil	Ensembl
Ornithorhynchus anatinus	Ornana	Ensembl
Oryctolagus cuniculus	Orycun	Ensembl
Oryza sativa	Orysat	ncbi
Oryzias latipes	Orylat	Ensembl
Ostreococcus lucimarinus	Ostluc	bioinformatics.psb.ugent.be
Ostreococcus tauri	Osttau	bioinformatics.psb.ugent.be
Otolemur garnettii	Otogar	Ensembl
Pan troglodytes	Pantro	Ensembl
Paramecium tetraurelia	Partet	ParameciumDB
Pectobacterium atrosepticum SCRI1043	Pecatr	ncbi
Pectobacterium carotovorum subsp. carotovorum PC1	Peccar	ncbi
Pectobacterium wasabiae WPP163	Pecwas	ncbi
Penicillium chrysogenum-wisconsin	Penchr	ncbi
Penicillium marneffei	Penmar	ncbi
Perkinsus marinus	Permar	ncbi
Petromyzon marinus	Petmar	Ensembl
Phaeodactylum tricornutum	Phatri	jgi
Phaeosphaeria nodorum	Phanod	broad institute
Phanerochaete chrysosporium	Phachr	jgi
Phlebia brevispora	Phlbre	jgi
Phycomyces blakesleeanus	Phybla	jgi
Physcomitrella patens	Phypat	jgi
Phytophthora ramorum	Phyram	jgi
Phytophthora sojae	Physoj	jgi
Plasmodium falciparum	Plafal	ncbi
Pleurotus ostreatus	Pleost	jgi
Podospora anserina	Podans	podospora.igmors.u-psud.fr
Pongo abelii	Ponabe	Ensembl
Populus trichocarpa	Poptri	jgi
Postia placenta	Pospla	jgi
Procavia capensis	Procap	Ensembl
Pseudomonas cichorii JBC1	Psecic	ncbi
Pteropus vampyrus	Ptevam	Ensembl
Puccinia graminis-tritici	Pucgra	broad institute
Puccinia triticina	Puctri	broad institute
Punctularia strigosozonata	Punstr	jgi
Pyrenophora teres	Pyrter	jgi
Pyrenophora tritici-repentis	Pyrtri	broad institute
Pythium ultimum	Pytult	pythium.plantbiology.msu.edu
Rattus norvegicus	Ratnor	Ensembl
Rhizopus oryzae	Rhiory	broad institute
Rhodotorula graminis	Rhogra	jgi
Saccharomyces bayanus	Sacbay	ygob
Saccharomyces castellii	Saccas	ygob
Saccharomyces cerevisiae	Saccer	sgd
Saccoglossus kowalevskii	Sackow	ncbi
Salpingoeca rosetta	Salros	broad institute
Sarcophilus harrisii	Sarhar	Ensembl
Schistosoma mansoni	Schman	ncbi
Schizophyllum commune	Schcom	jgi
Schizosaccharomyces pombe	Schpom	ncbi
Sclerotinia sclerotiorum	Sclscl	broad institute
Serpula lacrymans	Serlac	jgi
Sordaria macrospora	Sormac	ncbi
Sorex araneus	Sorara	Ensembl
Sorghum bicolor	Sorbic	jgi
Spermophilus tridecemlineatus	Spetri	Ensembl
Spizellomyces punctatus	Spipun	broad institute
Sporobolomyces roseus	Sporos	jgi
Stereum hirsutum	Stehir	jgi
Strongylocentrotus purpuratus	Strpur	ncbi
Sus scrofa	Susscr	Ensembl
Taeniopygia guttata	Taegut	Ensembl
Takifugu rubripes	Takrub	Ensembl
Talaromyces stipitatus	Talsti	ncbi
Tarsius syrichta	Tarsyr	Ensembl
Teredinibacter turnerae T7901	Tertur	ncbi
Tetrahymena thermophila	Tetthe	ciliate.org
Tetraodon nigroviridis	Tetnig	Ensembl
Thalassiosira pseudonana	Thapse	jgi
Thecamonas trahens	Thetra	broad institute
Theileria annulata	Theann	sanger institute
Toxoplasma gondii	Toxgon	ToxoDB
Trametes versicolor	Traver	jgi
Tribolium castaneum	Tricas	ncbi
Trichomonas vaginalis	Trivag	ncbi
Trichoplax adhaerens	Triadh	jgi
Tupaia belangeri	Tupbel	Ensembl
Tursiops truncatus	Turtru	Ensembl
Uncinocarpus reesii	Uncree	broad institute
Ustilago maydis	Ustmay	broad institute
Vanderwaltozyma polyspora	Vanpol	ygob
Verticillium albo-atrum	Veralb	broad institute
Vicugna pacos	Vicpac	Ensembl
Vitis vinifera	Vitvin	jgi
Volvox carteri	Volcar	jgi
Wolfiporia cocos	Wolcoc	jgi
Xenopus tropicalis	Xentro	Ensembl
Yarrowia lipolytica	Yarlip	Génolevures
Zea mays	Zeamay	plantGDB
