# Supplementary material for: Genome-wide analyses of chitin synthases identify horizontal gene transfers towards bacteria and allow a robust and unifying classification into fungi
Source: BMC Evol Biol. 2016 Nov 24;16:252. doi: 10.1186/s12862-016-0815-9 (PMC5122149; doi:10.1186/s12862-016-0815-9)
Supplement: Additional file 14: Table S7. — Archeae, Bacteria and Virus genomes analyzed in this study. (XLSX 124 kb) [file 12862_2016_815_MOESM14_ESM.xlsx]

## Sheet: TableS7
Bacteria	uncultured_Termite_group_1_bacterium_phylotype_Rs_D17_uid59059
Bacteria	gamma_proteobacterium_HdN1_uid51635
Bacteria	cyanobacterium_UCYN_A_uid43697
Bacteria	_Nostoc_azollae__0708_uid49725
Bacteria	Zymomonas_mobilis_ZM4_uid58095
Bacteria	Zymomonas_mobilis_NCIMB_11163_uid41019
Bacteria	Zunongwangia_profunda_SM_A87_uid48073
Bacteria	Yersinia_pseudotuberculosis_YPIII_uid59151
Bacteria	Yersinia_pseudotuberculosis_PB1__uid59153
Bacteria	Yersinia_pseudotuberculosis_IP_32953_uid58157
Bacteria	Yersinia_pseudotuberculosis_IP_31758_uid58487
Bacteria	Yersinia_pestis_biovar_Microtus_91001_uid58037
Bacteria	Yersinia_pestis_Z176003_uid47317
Bacteria	Yersinia_pestis_Pestoides_F_uid58619
Bacteria	Yersinia_pestis_Nepal516_uid58609
Bacteria	Yersinia_pestis_KIM_10_uid57875
Bacteria	Yersinia_pestis_CO92_uid57621
Bacteria	Yersinia_pestis_Antiqua_uid58607
Bacteria	Yersinia_pestis_Angola_uid58485
Bacteria	Yersinia_enterocolitica_8081_uid57741
Bacteria	Xylella_fastidiosa_Temecula1_uid57869
Bacteria	Xylella_fastidiosa_M23_uid58809
Bacteria	Xylella_fastidiosa_M12_uid58763
Bacteria	Xylella_fastidiosa_9a5c_uid57849
Bacteria	Xylanimonas_cellulosilytica_DSM_15894_uid41935
Bacteria	Xenorhabdus_nematophila_ATCC_19061_uid49133
Bacteria	Xenorhabdus_bovienii_SS_2004_uid46345
Bacteria	Xanthomonas_oryzae_PXO99A_uid59131
Bacteria	Xanthomonas_oryzae_MAFF_311018_uid58547
Bacteria	Xanthomonas_oryzae_KACC10331_uid58155
Bacteria	Xanthomonas_campestris_vesicatoria_85_10_uid58321
Bacteria	Xanthomonas_campestris_B100_uid61643
Bacteria	Xanthomonas_campestris_ATCC_33913_uid57887
Bacteria	Xanthomonas_campestris_8004_uid57595
Bacteria	Xanthomonas_axonopodis_citri_306_uid57889
Bacteria	Xanthomonas_albilineans_GPE_PC73_uid43163
Bacteria	Xanthobacter_autotrophicus_Py2_uid58453
Bacteria	Wolinella_succinogenes_DSM_1740_uid61591
Bacteria	Wolbachia_wRi_uid59371
Bacteria	Wolbachia_endosymbiont_of_Drosophila_melanogaster_uid57851
Bacteria	Wolbachia_endosymbiont_of_Culex_quinquefasciatus_Pel_uid61645
Bacteria	Wolbachia_endosymbiont_TRS_of_Brugia_malayi_uid58107
Bacteria	Wigglesworthia_glossinidia_endosymbiont_of_Glossina_brevipalpis_uid57853
Bacteria	Weeksella_virosa_DSM_16922_uid63627
Bacteria	Waddlia_chondrophila_WSU_86_1044_uid49531
Bacteria	Vibrio_vulnificus_YJ016_uid58007
Bacteria	Vibrio_vulnificus_MO6_24_O_uid62243
Bacteria	Vibrio_vulnificus_CMCP6_uid62909
Bacteria	Vibrio_splendidus_LGP32_uid59353
Bacteria	Vibrio_parahaemolyticus_RIMD_2210633_uid57969
Bacteria	Vibrio_harveyi_ATCC_BAA_1116_uid58957
Bacteria	Vibrio_fischeri_MJ11_uid58907
Bacteria	Vibrio_fischeri_ES114_uid58163
Bacteria	Vibrio_cholerae_O395_uid58425
Bacteria	Vibrio_cholerae_O1_biovar_El_Tor_N16961_uid57623
Bacteria	Vibrio_cholerae_MJ_1236_uid59387
Bacteria	Vibrio_cholerae_M66_2_uid59355
Bacteria	Vibrio_Ex25_uid41601
Bacteria	Verminephrobacter_eiseniae_EF01_2_uid58675
Bacteria	Veillonella_parvula_DSM_2008_uid41927
Bacteria	Variovorax_paradoxus_S110_uid59437
Bacteria	Variovorax_paradoxus_EPS_uid62107
Bacteria	Ureaplasma_urealyticum_serovar_10_ATCC_33699_uid59011
Bacteria	Ureaplasma_parvum_serovar_3_ATCC_700970_uid57711
Bacteria	Ureaplasma_parvum_serovar_3_ATCC_27815_uid58887
Bacteria	Tsukamurella_paurometabola_DSM_20162_uid48829
Bacteria	Truepera_radiovictrix_DSM_17093_uid49533
Bacteria	Tropheryma_whipplei_Twist_uid57705
Bacteria	Tropheryma_whipplei_TW08_27_uid57961
Bacteria	Trichodesmium_erythraeum_IMS101_uid57925
Bacteria	Treponema_pallidum_SS14_uid58977
Bacteria	Treponema_pallidum_Nichols_uid57585
Bacteria	Treponema_denticola_ATCC_35405_uid57583
Bacteria	Tolumonas_auensis_DSM_9187_uid59395
Bacteria	Thiomonas_intermedia_K12_uid48825
Bacteria	Thiomicrospira_crunogena_XCL_2_uid58183
Bacteria	Thiobacillus_denitrificans_ATCC_25259_uid58189
Bacteria	Thioalkalivibrio_K90mix_uid46181
Bacteria	Thioalkalivibrio_HL_EbGR7_uid59179
Bacteria	Thermus_thermophilus_HB8_uid58223
Bacteria	Thermus_thermophilus_HB27_uid58033
Bacteria	Thermus_scotoductus_SA_01_uid62273
Bacteria	Thermovibrio_ammonificans_HB_1_uid62095
Bacteria	Thermotoga_petrophila_RKU_1_uid58655
Bacteria	Thermotoga_neapolitana_DSM_4359_uid59065
Bacteria	Thermotoga_naphthophila_RKU_10_uid42777
Bacteria	Thermotoga_maritima_MSB8_uid57723
Bacteria	Thermotoga_lettingae_TMO_uid58419
Bacteria	Thermotoga_RQ2_uid58935
Bacteria	Thermosynechococcus_elongatus_BP_1_uid57907
Bacteria	Thermosipho_melanesiensis_BI429_uid58683
Bacteria	Thermosipho_africanus_TCF52B_uid59095
Bacteria	Thermosediminibacter_oceani_DSM_16646_uid51421
Bacteria	Thermomonospora_curvata_DSM_43183_uid41885
Bacteria	Thermomicrobium_roseum_DSM_5159_uid59341
Bacteria	Thermodesulfovibrio_yellowstonii_DSM_11347_uid59257
Bacteria	Thermocrinis_albus_DSM_14484_uid46231
Bacteria	Thermobispora_bispora_DSM_43833_uid48999
Bacteria	Thermobifida_fusca_YX_uid57703
Bacteria	Thermobaculum_terrenum_ATCC_BAA_798_uid42011
Bacteria	Thermoanaerobacterium_thermosaccharolyticum_DSM_571_uid51639
Bacteria	Thermoanaerobacter_tengcongensis_MB4_uid57813
Bacteria	Thermoanaerobacter_pseudethanolicus_ATCC_33223_uid58339
Bacteria	Thermoanaerobacter_mathranii_A3_uid49481
Bacteria	Thermoanaerobacter_italicus_Ab9_uid46241
Bacteria	Thermoanaerobacter_brockii_finnii_Ako_1_uid55639
Bacteria	Thermoanaerobacter_X514_uid58589
Bacteria	Thermoanaerobacter_X513_uid53065
Bacteria	Thermincola_JR_uid48823
Bacteria	Thermanaerovibrio_acidaminovorans_DSM_6589_uid41925
Bacteria	Thermaerobacter_marianensis_DSM_12885_uid61727
Bacteria	Thauera_MZ1T_uid58987
Bacteria	Terriglobus_saanensis_SP1PR4_uid53251
Bacteria	Teredinibacter_turnerae_T7901_uid59267
Bacteria	Taylorella_equigenitalis_MCE9_uid62103
Bacteria	Syntrophus_aciditrophicus_SB_uid58539
Bacteria	Syntrophothermus_lipocalidus_DSM_12680_uid49527
Bacteria	Syntrophomonas_wolfei_Goettingen_uid58179
Bacteria	Syntrophobotulus_glycolicus_DSM_8271_uid63343
Bacteria	Syntrophobacter_fumaroxidans_MPOB_uid58177
Bacteria	Synechocystis_PCC_6803_uid57659
Bacteria	Synechococcus_elongatus_PCC_7942_uid58045
Bacteria	Synechococcus_elongatus_PCC_6301_uid58235
Bacteria	Synechococcus_WH_8102_uid61581
Bacteria	Synechococcus_WH_7803_uid61607
Bacteria	Synechococcus_RCC307_uid61609
Bacteria	Synechococcus_PCC_7002_uid59137
Bacteria	Synechococcus_JA_3_3Ab_uid58535
Bacteria	Synechococcus_JA_2_3B_a_2_13__uid58537
Bacteria	Synechococcus_CC9902_uid58323
Bacteria	Synechococcus_CC9605_uid58319
Bacteria	Synechococcus_CC9311_uid58123
Bacteria	Symbiobacterium_thermophilum_IAM_14863_uid58165
Bacteria	Sulfurovum_NBC37_1_uid58863
Bacteria	Sulfurospirillum_deleyianum_DSM_6946_uid41861
Bacteria	Sulfurimonas_denitrificans_DSM_1251_uid58185
Bacteria	Sulfurimonas_autotrophica_DSM_16294_uid53043
Bacteria	Sulfurihydrogenibium_azorense_Az_Fu1_uid58121
Bacteria	Sulfurihydrogenibium_YO3AOP1_uid58855
Bacteria	Sulfuricurvum_kujiense_DSM_16994_uid60789
Bacteria	Streptosporangium_roseum_DSM_43021_uid42521
Bacteria	Streptomyces_scabiei_87_22_uid46531
Bacteria	Streptomyces_griseus_NBRC_13350_uid58983
Bacteria	Streptomyces_coelicolor_A3_2__uid57801
Bacteria	Streptomyces_avermitilis_MA_4680_uid57739
Bacteria	Streptococcus_uberis_0140J_uid57959
Bacteria	Streptococcus_thermophilus_LMG_18311_uid58219
Bacteria	Streptococcus_thermophilus_LMD_9_uid58327
Bacteria	Streptococcus_thermophilus_CNRZ1066_uid58221
Bacteria	Streptococcus_suis_SC84_uid59323
Bacteria	Streptococcus_suis_P1_7_uid32235
Bacteria	Streptococcus_suis_BM407_uid59321
Bacteria	Streptococcus_suis_98HAH33_uid58665
Bacteria	Streptococcus_suis_05ZYH33_uid58663
Bacteria	Streptococcus_sanguinis_SK36_uid58381
Bacteria	Streptococcus_pyogenes_SSI_1_uid57895
Bacteria	Streptococcus_pyogenes_NZ131_uid59035
Bacteria	Streptococcus_pyogenes_Manfredo_uid57847
Bacteria	Streptococcus_pyogenes_MGAS9429_uid58569
Bacteria	Streptococcus_pyogenes_MGAS8232_uid57871
Bacteria	Streptococcus_pyogenes_MGAS6180_uid58335
Bacteria	Streptococcus_pyogenes_MGAS5005_uid58337
Bacteria	Streptococcus_pyogenes_MGAS315_uid57911
Bacteria	Streptococcus_pyogenes_MGAS2096_uid58573
Bacteria	Streptococcus_pyogenes_MGAS10750_uid58575
Bacteria	Streptococcus_pyogenes_MGAS10394_uid58105
Bacteria	Streptococcus_pyogenes_MGAS10270_uid58571
Bacteria	Streptococcus_pyogenes_M1_GAS_uid57845
Bacteria	Streptococcus_pneumoniae_Taiwan19F_14_uid59119
Bacteria	Streptococcus_pneumoniae_TIGR4_uid57857
Bacteria	Streptococcus_pneumoniae_TCH8431_19A_uid49735
Bacteria	Streptococcus_pneumoniae_R6_uid57859
Bacteria	Streptococcus_pneumoniae_P1031_uid59123
Bacteria	Streptococcus_pneumoniae_JJA_uid59121
Bacteria	Streptococcus_pneumoniae_Hungary19A_6_uid59117
Bacteria	Streptococcus_pneumoniae_G54_uid59167
Bacteria	Streptococcus_pneumoniae_D39_uid58581
Bacteria	Streptococcus_pneumoniae_CGSP14_uid59181
Bacteria	Streptococcus_pneumoniae_ATCC_700669_uid59287
Bacteria	Streptococcus_pneumoniae_AP200_uid52453
Bacteria	Streptococcus_pneumoniae_70585_uid59125
Bacteria	Streptococcus_pneumoniae_670_6B_uid52533
Bacteria	Streptococcus_mutans_UA159_uid57947
Bacteria	Streptococcus_mutans_NN2025_uid46353
Bacteria	Streptococcus_mitis_B6_uid46097
Bacteria	Streptococcus_gordonii_Challis_substr__CH1_uid57667
Bacteria	Streptococcus_gallolyticus_UCN34_uid46061
Bacteria	Streptococcus_gallolyticus_ATCC_BAA_2069_uid63617
Bacteria	Streptococcus_equi_zooepidemicus_uid59261
Bacteria	Streptococcus_equi_zooepidemicus_MGCS10565_uid59263
Bacteria	Streptococcus_equi_4047_uid59259
Bacteria	Streptococcus_dysgalactiae_equisimilis_GGS_124_uid59103
Bacteria	Streptococcus_agalactiae_NEM316_uid61585
Bacteria	Streptococcus_agalactiae_A909_uid57935
Bacteria	Streptococcus_agalactiae_2603V_R_uid57943
Bacteria	Streptobacillus_moniliformis_DSM_12112_uid41863
Bacteria	Stigmatella_aurantiaca_DW4_3_1_uid63257
Bacteria	Stenotrophomonas_maltophilia_R551_3_uid58657
Bacteria	Stenotrophomonas_maltophilia_K279a_uid61647
Bacteria	Starkeya_novella_DSM_506_uid48815
Bacteria	Staphylococcus_saprophyticus_ATCC_15305_uid58411
Bacteria	Staphylococcus_pseudintermedius_HKU10_03_uid62125
Bacteria	Staphylococcus_lugdunensis_HKU09_01_uid46233
Bacteria	Staphylococcus_haemolyticus_JCSC1435_uid62919
Bacteria	Staphylococcus_epidermidis_RP62A_uid57663
Bacteria	Staphylococcus_epidermidis_ATCC_12228_uid57861
Bacteria	Staphylococcus_carnosus_TM300_uid59401
Bacteria	Staphylococcus_aureus_USA300_TCH1516_uid58925
Bacteria	Staphylococcus_aureus_USA300_FPR3757_uid58555
Bacteria	Staphylococcus_aureus_RF122_uid57661
Bacteria	Staphylococcus_aureus_Newman_uid58839
Bacteria	Staphylococcus_aureus_NCTC_8325_uid57795
Bacteria	Staphylococcus_aureus_N315_uid57837
Bacteria	Staphylococcus_aureus_Mu50_uid57835
Bacteria	Staphylococcus_aureus_Mu3_uid58817
Bacteria	Staphylococcus_aureus_MW2_uid57903
Bacteria	Staphylococcus_aureus_MSSA476_uid57841
Bacteria	Staphylococcus_aureus_MRSA252_uid57839
Bacteria	Staphylococcus_aureus_JH9_uid58455
Bacteria	Staphylococcus_aureus_JH1_uid58457
Bacteria	Staphylococcus_aureus_ED98_uid41455
Bacteria	Staphylococcus_aureus_COL_uid57797
Bacteria	Stackebrandtia_nassauensis_DSM_44728_uid46663
Bacteria	Spirosoma_linguale_DSM_74_uid43413
Bacteria	Spirochaeta_thermophila_DSM_6192_uid53037
Bacteria	Spirochaeta_smaragdinae_DSM_11293_uid51369
Bacteria	Spirochaeta_Buddy_uid63633
Bacteria	Sphingopyxis_alaskensis_RB2256_uid58351
Bacteria	Sphingomonas_wittichii_RW1_uid58691
Bacteria	Sphingobium_japonicum_UT26S_uid47077
Bacteria	Sphingobacterium_21_uid64755
Bacteria	Sphaerobacter_thermophilus_DSM_20745_uid41997
Bacteria	Sorangium_cellulosum__So_ce_56__uid61629
Bacteria	Sodalis_glossinidius__morsitans__uid58553
Bacteria	Slackia_heliotrinireducens_DSM_20476_uid59051
Bacteria	Sinorhizobium_meliloti_1021_uid57603
Bacteria	Sinorhizobium_medicae_WSM419_uid58549
Bacteria	Sideroxydans_lithotrophicus_ES_1_uid46801
Bacteria	Shigella_sonnei_Ss046_uid58217
Bacteria	Shigella_flexneri_5_8401_uid58583
Bacteria	Shigella_flexneri_2a_301_uid62907
Bacteria	Shigella_flexneri_2a_2457T_uid57991
Bacteria	Shigella_dysenteriae_Sd197_uid58213
Bacteria	Shigella_boydii_Sb227_uid58215
Bacteria	Shigella_boydii_CDC_3083_94_uid58415
Bacteria	Shewanella_woodyi_ATCC_51908_uid58721
Bacteria	Shewanella_violacea_DSS12_uid47085
Bacteria	Shewanella_sediminis_HAW_EB3_uid58835
Bacteria	Shewanella_putrefaciens_CN_32_uid58267
Bacteria	Shewanella_piezotolerans_WP3_uid58745
Bacteria	Shewanella_pealeana_ATCC_700345_uid58705
Bacteria	Shewanella_oneidensis_MR_1_uid57949
Bacteria	Shewanella_loihica_PV_4_uid58349
Bacteria	Shewanella_halifaxensis_HAW_EB4_uid59007
Bacteria	Shewanella_frigidimarina_NCIMB_400_uid58265
Bacteria	Shewanella_denitrificans_OS217_uid58263
Bacteria	Shewanella_baltica_OS223_uid58775
Bacteria	Shewanella_baltica_OS195_uid58261
Bacteria	Shewanella_baltica_OS185_uid58743
Bacteria	Shewanella_baltica_OS155_uid58259
Bacteria	Shewanella_amazonensis_SB2B_uid58257
Bacteria	Shewanella_W3_18_1_uid58341
Bacteria	Shewanella_MR_7_uid58343
Bacteria	Shewanella_MR_4_uid58345
Bacteria	Shewanella_ANA_3_uid58347
Bacteria	Serratia_proteamaculans_568_uid58725
Bacteria	Segniliparus_rotundus_DSM_44985_uid49049
Bacteria	Sebaldella_termitidis_ATCC_33386_uid41865
Bacteria	Sanguibacter_keddieii_DSM_10542_uid40845
Bacteria	Salmonella_enterica_serovar_Typhimurium_LT2_uid57799
Bacteria	Salmonella_enterica_serovar_Typhi_Ty2_uid57973
Bacteria	Salmonella_enterica_serovar_Typhi_CT18_uid57793
Bacteria	Salmonella_enterica_serovar_Schwarzengrund_CVM19633_uid58915
Bacteria	Salmonella_enterica_serovar_Paratyphi_C_RKS4594_uid59063
Bacteria	Salmonella_enterica_serovar_Paratyphi_B_SPB7_uid59097
Bacteria	Salmonella_enterica_serovar_Paratyphi_A_ATCC_9150_uid58201
Bacteria	Salmonella_enterica_serovar_Paratyphi_A_AKU_12601_uid59269
Bacteria	Salmonella_enterica_serovar_Newport_SL254_uid58831
Bacteria	Salmonella_enterica_serovar_Heidelberg_SL476_uid58973
Bacteria	Salmonella_enterica_serovar_Gallinarum_287_91_uid59249
Bacteria	Salmonella_enterica_serovar_Enteritidis_P125109_uid59247
Bacteria	Salmonella_enterica_serovar_Dublin_CT_02021853_uid58917
Bacteria	Salmonella_enterica_serovar_Choleraesuis_SC_B67_uid58017
Bacteria	Salmonella_enterica_serovar_Agona_SL483_uid59431
Bacteria	Salmonella_enterica_arizonae_serovar_62_z4_z23__RSK2980_uid58191
Bacteria	Salinispora_tropica_CNB_440_uid58565
Bacteria	Salinispora_arenicola_CNS_205_uid58659
Bacteria	Salinibacter_ruber_M8_uid47323
Bacteria	Salinibacter_ruber_DSM_13855_uid58513
Bacteria	Saccharopolyspora_erythraea_NRRL_2338_uid62947
Bacteria	Saccharophagus_degradans_2_40_uid57921
Bacteria	Saccharomonospora_viridis_DSM_43017_uid59055
Bacteria	Ruminococcus_albus_7_uid51721
Bacteria	Ruegeria_pomeroyi_DSS_3_uid57863
Bacteria	Ruegeria_TM1040_uid58193
Bacteria	Rubrobacter_xylanophilus_DSM_9941_uid58057
Bacteria	Rothia_mucilaginosa_uid43093
Bacteria	Rothia_dentocariosa_ATCC_17931_uid49331
Bacteria	Roseobacter_denitrificans_OCh_114_uid58597
Bacteria	Roseiflexus_castenholzii_DSM_13941_uid58287
Bacteria	Roseiflexus_RS_1_uid58523
Bacteria	Robiginitalea_biformata_HTCC2501_uid58285
Bacteria	Riemerella_anatipestifer_DSM_15868_uid60727
Bacteria	Rickettsia_typhi_Wilmington_uid58063
Bacteria	Rickettsia_rickettsii__Sheila_Smith__uid58027
Bacteria	Rickettsia_rickettsii_Iowa_uid58961
Bacteria	Rickettsia_prowazekii_Madrid_E_uid61565
Bacteria	Rickettsia_peacockii_Rustic_uid59301
Bacteria	Rickettsia_massiliae_MTU5_uid58801
Bacteria	Rickettsia_felis_URRWXCal2_uid58331
Bacteria	Rickettsia_conorii_Malish_7_uid57633
Bacteria	Rickettsia_canadensis_McKiel_uid58159
Bacteria	Rickettsia_bellii_RML369_C_uid58405
Bacteria	Rickettsia_bellii_OSU_85_389_uid58681
Bacteria	Rickettsia_akari_Hartford_uid58161
Bacteria	Rickettsia_africae_ESF_5_uid58799
Bacteria	Rhodothermus_marinus_DSM_4252_uid41729
Bacteria	Rhodospirillum_rubrum_ATCC_11170_uid57655
Bacteria	Rhodospirillum_centenum_SW_uid58805
Bacteria	Rhodopseudomonas_palustris_TIE_1_uid58995
Bacteria	Rhodopseudomonas_palustris_HaA2_uid58439
Bacteria	Rhodopseudomonas_palustris_DX_1_uid43327
Bacteria	Rhodopseudomonas_palustris_CGA009_uid62901
Bacteria	Rhodopseudomonas_palustris_BisB5_uid58441
Bacteria	Rhodopseudomonas_palustris_BisB18_uid58443
Bacteria	Rhodopseudomonas_palustris_BisA53_uid58445
Bacteria	Rhodopirellula_baltica_SH_1_uid61589
Bacteria	Rhodomicrobium_vannielii_ATCC_17100_uid43247
Bacteria	Rhodoferax_ferrireducens_T118_uid58353
Bacteria	Rhodococcus_opacus_B4_uid13791
Bacteria	Rhodococcus_jostii_RHA1_uid58325
Bacteria	Rhodococcus_erythropolis_PR4_uid59019
Bacteria	Rhodococcus_equi_103S_uid60171
Bacteria	Rhodobacter_sphaeroides_KD131_uid59277
Bacteria	Rhodobacter_sphaeroides_ATCC_17029_uid58449
Bacteria	Rhodobacter_sphaeroides_ATCC_17025_uid58451
Bacteria	Rhodobacter_sphaeroides_2_4_1_uid57653
Bacteria	Rhodobacter_capsulatus_SB_1003_uid47509
Bacteria	Rhizobium_leguminosarum_bv__viciae_3841_uid57955
Bacteria	Rhizobium_leguminosarum_bv__trifolii_WSM2304_uid58997
Bacteria	Rhizobium_leguminosarum_bv__trifolii_WSM1325_uid58991
Bacteria	Rhizobium_etli_CIAT_652_uid59115
Bacteria	Rhizobium_etli_CFN_42_uid58377
Bacteria	Rhizobium_NGR234_uid59081
Bacteria	Renibacterium_salmoninarum_ATCC_33209_uid58899
Bacteria	Ralstonia_solanacearum_PSI07_uid50539
Bacteria	Ralstonia_solanacearum_MolK2_uid32085
Bacteria	Ralstonia_solanacearum_GMI1000_uid57593
Bacteria	Ralstonia_solanacearum_CFBP2957_uid50545
Bacteria	Ralstonia_pickettii_12J_uid58737
Bacteria	Ralstonia_pickettii_12D_uid58859
Bacteria	Ralstonia_eutropha_JMP134_uid58047
Bacteria	Ralstonia_eutropha_H16_uid62925
Bacteria	Rahnella_Y9602_uid62715
Bacteria	Psychromonas_ingrahamii_37_uid58521
Bacteria	Psychrobacter_cryohalolentis_K5_uid58373
Bacteria	Psychrobacter_arcticus_273_4_uid58021
Bacteria	Psychrobacter_PRwf_1_uid58459
Bacteria	Pseudoxanthomonas_suwonensis_11_1_uid62105
Bacteria	Pseudomonas_syringae_tomato_DC3000_uid57967
Bacteria	Pseudomonas_syringae_phaseolicola_1448A_uid58099
Bacteria	Pseudomonas_syringae_B728a_uid57931
Bacteria	Pseudomonas_stutzeri_A1501_uid58641
Bacteria	Pseudomonas_putida_W619_uid58651
Bacteria	Pseudomonas_putida_KT2440_uid57843
Bacteria	Pseudomonas_putida_GB_1_uid58735
Bacteria	Pseudomonas_putida_F1_uid58355
Bacteria	Pseudomonas_mendocina_ymp_uid58723
Bacteria	Pseudomonas_fluorescens_SBW25_uid62971
Bacteria	Pseudomonas_fluorescens_Pf_5_uid57937
Bacteria	Pseudomonas_fluorescens_Pf0_1_uid57591
Bacteria	Pseudomonas_entomophila_L48_uid58639
Bacteria	Pseudomonas_cichorii_JBC1
Bacteria	Pseudomonas_aeruginosa_UCBPP_PA14_uid57977
Bacteria	Pseudomonas_aeruginosa_PAO1_uid57945
Bacteria	Pseudomonas_aeruginosa_PA7_uid58627
Bacteria	Pseudomonas_aeruginosa_LESB58_uid59275
Bacteria	Pseudoalteromonas_haloplanktis_TAC125_uid58431
Bacteria	Pseudoalteromonas_atlantica_T6c_uid58283
Bacteria	Pseudoalteromonas_SM9913_uid61247
Bacteria	Proteus_mirabilis_HI4320_uid61599
Bacteria	Prosthecochloris_aestuarii_DSM_271_uid58151
Bacteria	Propionibacterium_freudenreichii_shermanii_CIRM_BIA1_uid49535
Bacteria	Propionibacterium_acnes_SK137_uid48071
Bacteria	Propionibacterium_acnes_KPA171202_uid58101
Bacteria	Prochlorococcus_marinus_pastoris_CCMP1986_uid57761
Bacteria	Prochlorococcus_marinus_NATL2A_uid58359
Bacteria	Prochlorococcus_marinus_NATL1A_uid58423
Bacteria	Prochlorococcus_marinus_MIT_9515_uid58313
Bacteria	Prochlorococcus_marinus_MIT_9313_uid57773
Bacteria	Prochlorococcus_marinus_MIT_9312_uid58357
Bacteria	Prochlorococcus_marinus_MIT_9303_uid58305
Bacteria	Prochlorococcus_marinus_MIT_9301_uid58437
Bacteria	Prochlorococcus_marinus_MIT_9215_uid58819
Bacteria	Prochlorococcus_marinus_MIT_9211_uid58309
Bacteria	Prochlorococcus_marinus_CCMP1375_uid57995
Bacteria	Prochlorococcus_marinus_AS9601_uid58307
Bacteria	Prevotella_ruminicola_23_uid47507
Bacteria	Prevotella_melaninogenica_ATCC_25845_uid51377
Bacteria	Porphyromonas_gingivalis_W83_uid57641
Bacteria	Porphyromonas_gingivalis_ATCC_33277_uid58879
Bacteria	Polynucleobacter_necessarius_asymbioticus_QLW_P1DMWA_1_uid58611
Bacteria	Polynucleobacter_necessarius_STIR1_uid58967
Bacteria	Polaromonas_naphthalenivorans_CJ2_uid58273
Bacteria	Polaromonas_JS666_uid58207
Bacteria	Planctomyces_limnophilus_DSM_3776_uid48643
Bacteria	Planctomyces_brasiliensis_DSM_5305_uid60583
Bacteria	Pirellula_staleyi_DSM_6068_uid43209
Bacteria	Photorhabdus_luminescens_laumondii_TTO1_uid61593
Bacteria	Photorhabdus_asymbiotica_ATCC_43949_uid59243
Bacteria	Photobacterium_profundum_SS9_uid62923
Bacteria	Phenylobacterium_zucineum_HLK1_uid58959
Bacteria	Petrotoga_mobilis_SJ95_uid58747
Bacteria	Persephonella_marina_EX_H1_uid58119
Bacteria	Pelotomaculum_thermopropionicum_SI_uid58877
Bacteria	Pelodictyon_phaeoclathratiforme_BU_1_uid58173
Bacteria	Pelobacter_propionicus_DSM_2379_uid58255
Bacteria	Pelobacter_carbinolicus_DSM_2380_uid58241
Bacteria	Pedobacter_saltans_DSM_12145_uid61349
Bacteria	Pedobacter_heparinus_DSM_2366_uid59111
Bacteria	Pediococcus_pentosaceus_ATCC_25745_uid57981
Bacteria	Pectobacterium_wasabiae_WPP163_uid41297
Bacteria	Pectobacterium_wasabiae_CFBP3304
Bacteria	Pectobacterium_carotovorum_subsp._carotovorum_WPP14
Bacteria	Pectobacterium_carotovorum_subsp._brasiliensis_PBR1692
Bacteria	Pectobacterium_carotovorum_PC1_uid59295
Bacteria	Pectobacterium_atrosepticum_SCRI1043_uid57957
Bacteria	Pasteurella_multocida_Pm70_uid57627
Bacteria	Parvularcula_bermudensis_HTCC2503_uid51641
Bacteria	Parvibaculum_lavamentivorans_DS_1_uid58739
Bacteria	Paracoccus_denitrificans_PD1222_uid58187
Bacteria	Parabacteroides_distasonis_ATCC_8503_uid58301
Bacteria	Pantoea_vagans_C9_1_uid49871
Bacteria	Pantoea_ananatis_LMG_20103_uid46807
Bacteria	Pantoea_At_9b_uid55845
Bacteria	Paludibacter_propionicigenes_WB4_uid60725
Bacteria	Paenibacillus_polymyxa_SC2_uid59583
Bacteria	Paenibacillus_polymyxa_E681_uid53477
Bacteria	Paenibacillus_Y412MC10_uid41127
Bacteria	Paenibacillus_JDR_2_uid59021
Bacteria	Orientia_tsutsugamushi_Ikeda_uid58869
Bacteria	Orientia_tsutsugamushi_Boryong_uid61621
Bacteria	Opitutus_terrae_PB90_1_uid58965
Bacteria	Onion_yellows_phytoplasma_OY_M_uid58015
Bacteria	Olsenella_uli_DSM_7084_uid51367
Bacteria	Oligotropha_carboxidovorans_OM5_uid59155
Bacteria	Oenococcus_oeni_PSU_1_uid59417
Bacteria	Odoribacter_splanchnicus_DSM_20712_uid63397
Bacteria	Ochrobactrum_anthropi_ATCC_49188_uid58921
Bacteria	Oceanobacillus_iheyensis_HTE831_uid57867
Bacteria	Oceanithermus_profundus_DSM_14977_uid60855
Bacteria	Novosphingobium_aromaticivorans_DSM_12444_uid57747
Bacteria	Nostoc_punctiforme_PCC_73102_uid57767
Bacteria	Nostoc_PCC_7120_uid57803
Bacteria	Nocardiopsis_dassonvillei_DSM_43111_uid49483
Bacteria	Nocardioides_JS614_uid58149
Bacteria	Nocardia_farcinica_IFM_10152_uid58203
Bacteria	Nitrosospira_multiformis_ATCC_25196_uid58361
Bacteria	Nitrosomonas_eutropha_C91_uid58363
Bacteria	Nitrosomonas_europaea_ATCC_19718_uid57647
Bacteria	Nitrosomonas_AL212_uid55727
Bacteria	Nitrosococcus_watsonii_C_113_uid50331
Bacteria	Nitrosococcus_oceani_ATCC_19707_uid58403
Bacteria	Nitrosococcus_halophilus_Nc4_uid46803
Bacteria	Nitrobacter_winogradskyi_Nb_255_uid58295
Bacteria	Nitrobacter_hamburgensis_X14_uid58293
Bacteria	Nitratiruptor_SB155_2_uid58861
Bacteria	Nitratifractor_salsuginis_DSM_16511_uid62183
Bacteria	Neorickettsia_sennetsu_Miyayama_uid57965
Bacteria	Neorickettsia_risticii_Illinois_uid58889
Bacteria	Neisseria_meningitidis_alpha14_uid61649
Bacteria	Neisseria_meningitidis_Z2491_uid57819
Bacteria	Neisseria_meningitidis_MC58_uid57817
Bacteria	Neisseria_meningitidis_FAM18_uid57825
Bacteria	Neisseria_meningitidis_053442_uid58587
Bacteria	Neisseria_lactamica_uid60851
Bacteria	Neisseria_gonorrhoeae_NCCP11945_uid59191
Bacteria	Neisseria_gonorrhoeae_FA_1090_uid57611
Bacteria	Nautilia_profundicola_AmH_uid59345
Bacteria	Natranaerobius_thermophilus_JW_NM_WN_LF_uid59001
Bacteria	Nakamurella_multipartita_DSM_44233_uid59221
Bacteria	Myxococcus_xanthus_DK_1622_uid58003
Bacteria	Mycoplasma_synoviae_53_uid58061
Bacteria	Mycoplasma_suis_KI_3806_uid63665
Bacteria	Mycoplasma_suis_Illinois_uid61897
Bacteria	Mycoplasma_pulmonis_UAB_CTIP_uid61569
Bacteria	Mycoplasma_pneumoniae_M129_uid57709
Bacteria	Mycoplasma_penetrans_HF_2_uid57729
Bacteria	Mycoplasma_mycoides_SC_PG1_uid58031
Bacteria	Mycoplasma_mobile_163K_uid58077
Bacteria	Mycoplasma_leachii_PG50_uid60849
Bacteria	Mycoplasma_hyorhinis_HUB_1_uid51695
Bacteria	Mycoplasma_hyopneumoniae_J_uid58059
Bacteria	Mycoplasma_hyopneumoniae_7448_uid58039
Bacteria	Mycoplasma_hyopneumoniae_232_uid58205
Bacteria	Mycoplasma_hominis_uid41875
Bacteria	Mycoplasma_haemofelis_Langford_1_uid62461
Bacteria	Mycoplasma_genitalium_G37_uid57707
Bacteria	Mycoplasma_gallisepticum_R_low__uid57993
Bacteria	Mycoplasma_fermentans_M64_uid62099
Bacteria	Mycoplasma_fermentans_JER_uid53543
Bacteria	Mycoplasma_crocodyli_MP145_uid47087
Bacteria	Mycoplasma_conjunctivae_HRC_581_uid59325
Bacteria	Mycoplasma_capricolum_ATCC_27343_uid58525
Bacteria	Mycoplasma_bovis_PG45_uid60859
Bacteria	Mycoplasma_arthritidis_158L3_1_uid58005
Bacteria	Mycoplasma_agalactiae_uid46679
Bacteria	Mycoplasma_agalactiae_PG2_uid61619
Bacteria	Mycobacterium_vanbaalenii_PYR_1_uid58463
Bacteria	Mycobacterium_ulcerans_Agy99_uid62939
Bacteria	Mycobacterium_tuberculosis_KZN_1435_uid59069
Bacteria	Mycobacterium_tuberculosis_H37Rv_uid57777
Bacteria	Mycobacterium_tuberculosis_H37Ra_uid58853
Bacteria	Mycobacterium_tuberculosis_F11_uid58417
Bacteria	Mycobacterium_tuberculosis_CDC1551_uid57775
Bacteria	Mycobacterium_smegmatis_MC2_155_uid57701
Bacteria	Mycobacterium_marinum_M_uid59423
Bacteria	Mycobacterium_leprae_TN_uid57697
Bacteria	Mycobacterium_leprae_Br4923_uid59293
Bacteria	Mycobacterium_gilvum_PYR_GCK_uid59421
Bacteria	Mycobacterium_bovis_BCG_Tokyo_172_uid59281
Bacteria	Mycobacterium_bovis_BCG_Pasteur_1173P2_uid58781
Bacteria	Mycobacterium_bovis_AF2122_97_uid57695
Bacteria	Mycobacterium_avium_paratuberculosis_K_10_uid57699
Bacteria	Mycobacterium_avium_104_uid57693
Bacteria	Mycobacterium_abscessus_ATCC_19977_uid61613
Bacteria	Mycobacterium_Spyr1_uid61403
Bacteria	Mycobacterium_MCS_uid58465
Bacteria	Mycobacterium_KMS_uid58491
Bacteria	Mycobacterium_JLS_uid58489
Bacteria	Moraxella_catarrhalis_RH4_uid48809
Bacteria	Moorella_thermoacetica_ATCC_39073_uid58051
Bacteria	Mobiluncus_curtisii_ATCC_43063_uid49695
Bacteria	Micromonospora_aurantiaca_ATCC_27029_uid42501
Bacteria	Micromonospora_L5_uid45895
Bacteria	Microcystis_aeruginosa_NIES_843_uid59101
Bacteria	Microcoleus_chthonoplastes_PCC_7420
Bacteria	Micrococcus_luteus_NCTC_2665_uid59033
Bacteria	Microbacterium_testaceum_StLB037_uid62789
Bacteria	Methylovorus_SIP3_4_uid59367
Bacteria	Methylovorus_MP688_uid60723
Bacteria	Methylotenera_mobilis_JLW8_uid59373
Bacteria	Methylotenera_301_uid49469
Bacteria	Methylococcus_capsulatus_Bath_uid57607
Bacteria	Methylocella_silvestris_BL2_uid59433
Bacteria	Methylobacterium_radiotolerans_JCM_2831_uid58845
Bacteria	Methylobacterium_populi_BJ001_uid58937
Bacteria	Methylobacterium_nodulans_ORS_2060_uid59023
Bacteria	Methylobacterium_extorquens_PA1_uid58821
Bacteria	Methylobacterium_extorquens_DM4_uid61617
Bacteria	Methylobacterium_extorquens_AM1_uid57605
Bacteria	Methylobacterium_chloromethanicum_CM4_uid58933
Bacteria	Methylobacterium_4_46_uid58843
Bacteria	Methylobacillus_flagellatus_KT_uid58049
Bacteria	Methylibium_petroleiphilum_PM1_uid58085
Bacteria	Methylacidiphilum_infernorum_V4_uid59161
Bacteria	Mesorhizobium_loti_MAFF303099_uid57601
Bacteria	Mesorhizobium_ciceri_biovar_biserrulae_WSM1271_uid62101
Bacteria	Mesoplasma_florum_L1_uid58055
Bacteria	Meiothermus_silvanus_DSM_9946_uid49485
Bacteria	Meiothermus_ruber_DSM_1279_uid46661
Bacteria	Marivirga_tractuosa_DSM_4126_uid60837
Bacteria	Marinomonas_mediterranea_MMB_1_uid64753
Bacteria	Marinomonas_MWYL1_uid58715
Bacteria	Marinobacter_aquaeolei_VT8_uid59419
Bacteria	Maricaulis_maris_MCS10_uid58689
Bacteria	Mannheimia_succiniciproducens_MBEL55E_uid58197
Bacteria	Magnetospirillum_magneticum_AMB_1_uid58527
Bacteria	Magnetococcus_MC_1_uid57833
Bacteria	Macrococcus_caseolyticus_JCSC5402_uid59003
Bacteria	Lysinibacillus_sphaericus_C3_41_uid58945
Bacteria	Listeria_welshimeri_serovar_6b_SLCC5334_uid61605
Bacteria	Listeria_seeligeri_serovar_1_2b_SLCC3954_uid46215
Bacteria	Listeria_monocytogenes_uid43671
Bacteria	Listeria_monocytogenes_serotype_4b_F2365_uid57689
Bacteria	Listeria_monocytogenes_HCC23_uid59203
Bacteria	Listeria_monocytogenes_EGD_e_uid61583
Bacteria	Listeria_monocytogenes_Clip80459_uid59317
Bacteria	Listeria_monocytogenes_08_5923_uid43727
Bacteria	Listeria_innocua_Clip11262_uid61567
Bacteria	Leuconostoc_mesenteroides_ATCC_8293_uid57919
Bacteria	Leuconostoc_kimchii_IMSNU_11154_uid48589
Bacteria	Leuconostoc_gasicomitatum_LMG_18811_uid50385
Bacteria	Leuconostoc_citreum_KM20_uid58481
Bacteria	Leptotrichia_buccalis_C_1013_b_uid59211
Bacteria	Leptothrix_cholodnii_SP_6_uid58971
Bacteria	Leptospira_interrogans_serovar_Lai_56601_uid57881
Bacteria	Leptospira_interrogans_serovar_Copenhageni_Fiocruz_L1_130_uid58065
Bacteria	Leptospira_borgpetersenii_serovar_Hardjo_bovis_L550_uid58507
Bacteria	Leptospira_borgpetersenii_serovar_Hardjo_bovis_JB197_uid58509
Bacteria	Leptospira_biflexa_serovar_Patoc__Patoc_1__Paris__uid58993
Bacteria	Leptospira_biflexa_serovar_Patoc__Patoc_1__Ames__uid58511
Bacteria	Leifsonia_xyli_CTCB07_uid57759
Bacteria	Legionella_pneumophila_Philadelphia_1_uid57609
Bacteria	Legionella_pneumophila_Paris_uid58211
Bacteria	Legionella_pneumophila_Lens_uid58209
Bacteria	Legionella_pneumophila_Corby_uid58733
Bacteria	Legionella_pneumophila_2300_99_Alcoy_uid48801
Bacteria	Legionella_longbeachae_NSW150_uid46099
Bacteria	Leadbetterella_byssophila_DSM_17132_uid60161
Bacteria	Lawsonia_intracellularis_PHE_MN1_00_uid61575
Bacteria	Laribacter_hongkongensis_HLHK9_uid59265
Bacteria	Lactococcus_lactis_cremoris_SK11_uid57983
Bacteria	Lactococcus_lactis_cremoris_MG1363_uid58837
Bacteria	Lactococcus_lactis_KF147_uid42831
Bacteria	Lactococcus_lactis_Il1403_uid57671
Bacteria	Lactobacillus_salivarius_UCC118_uid58233
Bacteria	Lactobacillus_sakei_23K_uid58281
Bacteria	Lactobacillus_rhamnosus_Lc_705_uid59315
Bacteria	Lactobacillus_rhamnosus_GG_uid59313
Bacteria	Lactobacillus_reuteri_JCM_1112_uid58875
Bacteria	Lactobacillus_reuteri_DSM_20016_uid58471
Bacteria	Lactobacillus_plantarum_WCFS1_uid62911
Bacteria	Lactobacillus_plantarum_ST_III_uid53537
Bacteria	Lactobacillus_plantarum_JDM1_uid59361
Bacteria	Lactobacillus_johnsonii_NCC_533_uid58029
Bacteria	Lactobacillus_johnsonii_FI9785_uid41735
Bacteria	Lactobacillus_helveticus_DPC_4571_uid58761
Bacteria	Lactobacillus_gasseri_ATCC_33323_uid57687
Bacteria	Lactobacillus_fermentum_IFO_3956_uid58865
Bacteria	Lactobacillus_delbrueckii_bulgaricus_ND02_uid60621
Bacteria	Lactobacillus_delbrueckii_bulgaricus_ATCC_BAA_365_uid57987
Bacteria	Lactobacillus_delbrueckii_bulgaricus_ATCC_11842_uid58647
Bacteria	Lactobacillus_crispatus_ST1_uid48359
Bacteria	Lactobacillus_casei_Zhang_uid50673
Bacteria	Lactobacillus_casei_BL23_uid59237
Bacteria	Lactobacillus_casei_ATCC_334_uid57985
Bacteria	Lactobacillus_brevis_ATCC_367_uid57989
Bacteria	Lactobacillus_amylovorus_GRL_1112_uid61179
Bacteria	Lactobacillus_acidophilus_NCFM_uid57685
Bacteria	Lactobacillus_acidophilus_30SC_uid63605
Bacteria	Kytococcus_sedentarius_DSM_20547_uid59071
Bacteria	Kribbella_flavida_DSM_17836_uid43465
Bacteria	Kosmotoga_olearia_TBF_19_5_1_uid59205
Bacteria	Kocuria_rhizophila_DC2201_uid59099
Bacteria	Klebsiella_variicola_At_22_uid42113
Bacteria	Klebsiella_pneumoniae_NTUH_K2044_uid59073
Bacteria	Klebsiella_pneumoniae_MGH_78578_uid57619
Bacteria	Klebsiella_pneumoniae_342_uid59145
Bacteria	Kineococcus_radiotolerans_SRS30216_uid58067
Bacteria	Ketogulonicigenium_vulgare_Y25_uid59581
Bacteria	Kangiella_koreensis_DSM_16069_uid59209
Bacteria	Jonesia_denitrificans_DSM_20603_uid59053
Bacteria	Janthinobacterium_Marseille_uid58603
Bacteria	Jannaschia_CCS1_uid58147
Bacteria	Isosphaera_pallida_ATCC_43644_uid62207
Bacteria	Intrasporangium_calvum_DSM_43043_uid61729
Bacteria	Ilyobacter_polytropus_DSM_2926_uid59769
Bacteria	Idiomarina_loihiensis_L2TR_uid58087
Bacteria	Hyphomonas_neptunium_ATCC_15444_uid58433
Bacteria	Hyphomicrobium_denitrificans_ATCC_51888_uid50325
Bacteria	Hydrogenobaculum_Y04AAS1_uid58857
Bacteria	Hydrogenobacter_thermophilus_TK_6_uid45927
Bacteria	Hirschia_baltica_ATCC_49814_uid59365
Bacteria	Herpetosiphon_aurantiacus_ATCC_23779_uid58599
Bacteria	Herminiimonas_arsenicoxydans_uid58291
Bacteria	Herbaspirillum_seropedicae_SmR1_uid50427
Bacteria	Heliobacterium_modesticaldum_Ice1_uid58279
Bacteria	Helicobacter_pylori_Shi470_uid59165
Bacteria	Helicobacter_pylori_SJM180_uid53541
Bacteria	Helicobacter_pylori_PeCan4_uid53539
Bacteria	Helicobacter_pylori_P12_uid59327
Bacteria	Helicobacter_pylori_J99_uid57789
Bacteria	Helicobacter_pylori_HPAG1_uid58517
Bacteria	Helicobacter_pylori_G27_uid59305
Bacteria	Helicobacter_pylori_B8_uid49873
Bacteria	Helicobacter_pylori_B38_uid59415
Bacteria	Helicobacter_pylori_26695_uid57787
Bacteria	Helicobacter_mustelae_12198_uid46647
Bacteria	Helicobacter_hepaticus_ATCC_51449_uid57737
Bacteria	Helicobacter_felis_ATCC_49179_uid61409
Bacteria	Helicobacter_acinonychis_Sheeba_uid58685
Bacteria	Halothiobacillus_neapolitanus_c2_uid41317
Bacteria	Halothermothrix_orenii_H_168_uid58585
Bacteria	Halorhodospira_halophila_SL1_uid58473
Bacteria	Halomonas_elongata_DSM_2581_uid52781
Bacteria	Haliangium_ochraceum_DSM_14365_uid41425
Bacteria	Halanaerobium__sapolanicus__uid60191
Bacteria	Hahella_chejuensis_KCTC_2396_uid58483
Bacteria	Haemophilus_somnus_2336_uid57979
Bacteria	Haemophilus_somnus_129PT_uid57929
Bacteria	Haemophilus_parasuis_SH0165_uid59273
Bacteria	Haemophilus_influenzae_Rd_KW20_uid57771
Bacteria	Haemophilus_influenzae_PittGG_uid58593
Bacteria	Haemophilus_influenzae_PittEE_uid58591
Bacteria	Haemophilus_influenzae_F3047_uid62097
Bacteria	Haemophilus_influenzae_F3031_uid62123
Bacteria	Haemophilus_influenzae_86_028NP_uid58093
Bacteria	Haemophilus_ducreyi_35000HP_uid57625
Bacteria	Granulibacter_bethesdensis_CGDNIH1_uid58661
Bacteria	Gramella_forsetii_KT0803_uid58881
Bacteria	Gordonia_bronchialis_DSM_43247_uid41403
Bacteria	Gluconobacter_oxydans_621H_uid58239
Bacteria	Gluconacetobacter_diazotrophicus_PAl_5_uid61587
Bacteria	Gluconacetobacter_diazotrophicus_PAl_5_uid59075
Bacteria	Gloeobacter_violaceus_PCC_7421_uid58011
Bacteria	Geodermatophilus_obscurus_DSM_43160_uid43725
Bacteria	Geobacter_uraniireducens_Rf4_uid58475
Bacteria	Geobacter_sulfurreducens_PCA_uid57743
Bacteria	Geobacter_metallireducens_GS_15_uid57731
Bacteria	Geobacter_lovleyi_SZ_uid58713
Bacteria	Geobacter_bemidjiensis_Bem_uid58749
Bacteria	Geobacter_M21_uid59037
Bacteria	Geobacter_M18_uid55771
Bacteria	Geobacter_FRC_32_uid58543
Bacteria	Geobacillus_thermodenitrificans_NG80_2_uid58829
Bacteria	Geobacillus_kaustophilus_HTA426_uid58227
Bacteria	Geobacillus_Y4_1MC1_uid55779
Bacteria	Geobacillus_Y412MC61_uid41171
Bacteria	Geobacillus_Y412MC52_uid55381
Bacteria	Geobacillus_WCH70_uid59045
Bacteria	Geobacillus_C56_T3_uid49467
Bacteria	Gemmatimonas_aurantiaca_T_27_uid58813
Bacteria	Gardnerella_vaginalis_ATCC_14019_uid55487
Bacteria	Gardnerella_vaginalis_409_05_uid43211
Bacteria	Gallionella_capsiferriformans_ES_2_uid51505
Bacteria	Fusobacterium_nucleatum_ATCC_25586_uid57885
Bacteria	Fulvimarina_pelagi_HTCC2506
Bacteria	Frankia_alni_ACN14a_uid58695
Bacteria	Frankia_EuI1c_uid42615
Bacteria	Frankia_EAN1pec_uid58367
Bacteria	Frankia_CcI3_uid58397
Bacteria	Francisella_tularensis_mediasiatica_FSC147_uid58939
Bacteria	Francisella_tularensis_holarctica_OSU18_uid58687
Bacteria	Francisella_tularensis_holarctica_LVS_uid58595
Bacteria	Francisella_tularensis_holarctica_FTNF002_00_uid58999
Bacteria	Francisella_tularensis_WY96_3418_uid58811
Bacteria	Francisella_tularensis_SCHU_S4_uid57589
Bacteria	Francisella_tularensis_FSC198_uid58693
Bacteria	Francisella_philomiragia_ATCC_25017_uid59105
Bacteria	Francisella_novicida_U112_uid58499
Bacteria	Flavobacterium_psychrophilum_JIP02_86_uid61627
Bacteria	Flavobacterium_johnsoniae_UW101_uid58493
Bacteria	Flavobacteriales_bacterium_HTCC2170_uid51877
Bacteria	Flavobacteriaceae_bacterium_3519_10_uid59413
Bacteria	Finegoldia_magna_ATCC_29328_uid58867
Bacteria	Fibrobacter_succinogenes_S85_uid41169
Bacteria	Fervidobacterium_nodosum_Rt17_B1_uid58625
Bacteria	Ferrimonas_balearica_DSM_9799_uid53371
Bacteria	Exiguobacterium_sibiricum_255_15_uid58053
Bacteria	Exiguobacterium_AT1b_uid59093
Bacteria	Eubacterium_rectale_ATCC_33656_uid59169
Bacteria	Eubacterium_limosum_KIST612_uid59777
Bacteria	Eubacterium_eligens_ATCC_27750_uid59171
Bacteria	Ethanoligenens_harbinense_YUAN_3_uid46255
Bacteria	Escherichia_fergusonii_ATCC_35469_uid59375
Bacteria	Escherichia_coli__BL21_Gold_DE3_pLysS_AG__uid59245
Bacteria	Escherichia_coli_UTI89_uid58541
Bacteria	Escherichia_coli_UMN026_uid62981
Bacteria	Escherichia_coli_SMS_3_5_uid58919
Bacteria	Escherichia_coli_SE11_uid59425
Bacteria	Escherichia_coli_S88_uid62979
Bacteria	Escherichia_coli_O55_H7_CB9615_uid46655
Bacteria	Escherichia_coli_O26_H11_11368_uid41021
Bacteria	Escherichia_coli_O157_H7_TW14359_uid59235
Bacteria	Escherichia_coli_O157_H7_Sakai_uid57781
Bacteria	Escherichia_coli_O157_H7_EDL933_uid57831
Bacteria	Escherichia_coli_O157_H7_EC4115_uid59091
Bacteria	Escherichia_coli_O127_H6_E2348_69_uid59343
Bacteria	Escherichia_coli_O111_H__11128_uid41023
Bacteria	Escherichia_coli_O103_H2_12009_uid41013
Bacteria	Escherichia_coli_K_12_substr__W3110_uid58567
Bacteria	Escherichia_coli_K_12_substr__MG1655_uid57779
Bacteria	Escherichia_coli_K_12_substr__DH10B_uid58979
Bacteria	Escherichia_coli_IAI39_uid59381
Bacteria	Escherichia_coli_IAI1_uid59377
Bacteria	Escherichia_coli_HS_uid58393
Bacteria	Escherichia_coli_ED1a_uid59379
Bacteria	Escherichia_coli_E24377A_uid58395
Bacteria	Escherichia_coli_CFT073_uid57915
Bacteria	Escherichia_coli_B_REL606_uid58803
Bacteria	Escherichia_coli_BW2952_uid59391
Bacteria	Escherichia_coli_ATCC_8739_uid58783
Bacteria	Escherichia_coli_APEC_O1_uid58623
Bacteria	Escherichia_coli_55989_uid59383
Bacteria	Escherichia_coli_536_uid58531
Bacteria	Erythrobacter_litoralis_HTCC2594_uid58299
Bacteria	Erwinia_tasmaniensis_Et1_99_uid59029
Bacteria	Erwinia_pyrifoliae_Ep1_96_uid40659
Bacteria	Erwinia_billingiae_Eb661_uid50547
Bacteria	Erwinia_amylovora_CFBP1430_uid46839
Bacteria	Erwinia_amylovora_ATCC_49946_uid46943
Bacteria	Enterococcus_faecalis_V583_uid57669
Bacteria	Enterobacter_cloacae_SCF1_uid59969
Bacteria	Enterobacter_cloacae_ATCC_13047_uid48363
Bacteria	Enterobacter_638_uid58727
Bacteria	Elusimicrobium_minutum_Pei191_uid58949
Bacteria	Ehrlichia_ruminantium_Welgevonden_uid58243
Bacteria	Ehrlichia_ruminantium_Welgevonden_uid58013
Bacteria	Ehrlichia_ruminantium_Gardel_uid58245
Bacteria	Ehrlichia_chaffeensis_Arkansas_uid57933
Bacteria	Ehrlichia_canis_Jake_uid58071
Bacteria	Eggerthella_lenta_DSM_2243_uid59079
Bacteria	Edwardsiella_tarda_EIB202_uid41819
Bacteria	Edwardsiella_ictaluri_93_146_uid59403
Bacteria	Dyadobacter_fermentans_DSM_18053_uid59049
Bacteria	Dinoroseobacter_shibae_DFL_12_uid58707
Bacteria	Dictyoglomus_turgidum_DSM_6724_uid59177
Bacteria	Dictyoglomus_thermophilum_H_6_12_uid59439
Bacteria	Dickeya_zeae_Ech1591_uid59297
Bacteria	Dickeya_dadantii_Ech703_uid59363
Bacteria	Dickeya_dadantii_Ech586_uid42519
Bacteria	Dickeya_dadantii_3937_uid52537
Bacteria	Dichelobacter_nodosus_VCS1703A_uid57643
Bacteria	Desulfurobacterium_thermolithotrophum_DSM_11699_uid63405
Bacteria	Desulfurivibrio_alkaliphilus_AHT2_uid49487
Bacteria	Desulfurispirillum_indicum_S5_uid45897
Bacteria	Desulfovibrio_vulgaris__Miyazaki_F__uid59089
Bacteria	Desulfovibrio_vulgaris_Hildenborough_uid57645
Bacteria	Desulfovibrio_vulgaris_DP4_uid58679
Bacteria	Desulfovibrio_salexigens_DSM_2638_uid59223
Bacteria	Desulfovibrio_magneticus_RS_1_uid59309
Bacteria	Desulfovibrio_desulfuricans_G20_uid57941
Bacteria	Desulfovibrio_desulfuricans_ATCC_27774_uid59213
Bacteria	Desulfovibrio_aespoeensis_Aspo_2_uid42613
Bacteria	Desulfotomaculum_reducens_MI_1_uid58277
Bacteria	Desulfotomaculum_acetoxidans_DSM_771_uid59109
Bacteria	Desulfotalea_psychrophila_LSv54_uid58153
Bacteria	Desulfomicrobium_baculatum_DSM_4028_uid59217
Bacteria	Desulfohalobium_retbaense_DSM_5692_uid59183
Bacteria	Desulfococcus_oleovorans_Hxd3_uid58777
Bacteria	Desulfobulbus_propionicus_DSM_2032_uid62265
Bacteria	Desulfobacterium_autotrophicum_HRM2_uid59061
Bacteria	Desulfitobacterium_hafniense_Y51_uid58605
Bacteria	Desulfitobacterium_hafniense_DCB_2_uid57749
Bacteria	Desulfatibacillum_alkenivorans_AK_01_uid58913
Bacteria	Desulfarculus_baarsii_DSM_2075_uid51371
Bacteria	Denitrovibrio_acetiphilus_DSM_12809_uid46657
Bacteria	Delftia_acidovorans_SPH_1_uid58703
Bacteria	Deinococcus_radiodurans_R1_uid57665
Bacteria	Deinococcus_proteolyticus_MRP_uid63399
Bacteria	Deinococcus_maricopensis_DSM_21211_uid62225
Bacteria	Deinococcus_geothermalis_DSM_11300_uid58275
Bacteria	Deinococcus_deserti_VCD115_uid58615
Bacteria	Dehalogenimonas_lykanthroporepellens_BL_DC_9_uid48131
Bacteria	Dehalococcoides_ethenogenes_195_uid57763
Bacteria	Dehalococcoides_VS_uid42393
Bacteria	Dehalococcoides_GT_uid42115
Bacteria	Dehalococcoides_CBDB1_uid58413
Bacteria	Dehalococcoides_BAV1_uid58477
Bacteria	Deferribacter_desulfuricans_SSM1_uid46653
Bacteria	Dechloromonas_aromatica_RCB_uid58025
Bacteria	Cytophaga_hutchinsonii_ATCC_33406_uid57651
Bacteria	Cyanothece_PCC_8802_uid59143
Bacteria	Cyanothece_PCC_8801_uid59027
Bacteria	Cyanothece_PCC_7822_uid52547
Bacteria	Cyanothece_PCC_7425_uid59435
Bacteria	Cyanothece_PCC_7424_uid59025
Bacteria	Cyanothece_ATCC_51142_uid59013
Bacteria	Cupriavidus_taiwanensis_LMG_19424_uid61615
Bacteria	Cupriavidus_metallidurans_CH34_uid57815
Bacteria	Cryptobacterium_curtum_DSM_15641_uid59041
Bacteria	Cronobacter_turicensis_z3032_uid40821
Bacteria	Cronobacter_sakazakii_ATCC_BAA_894_uid58145
Bacteria	Croceibacter_atlanticus_HTCC2559_uid49661
Bacteria	Coxiella_burnetii_RSA_493_uid57631
Bacteria	Coxiella_burnetii_RSA_331_uid58637
Bacteria	Coxiella_burnetii_Dugway_5J108_111_uid58629
Bacteria	Coxiella_burnetii_CbuK_Q154_uid58895
Bacteria	Coxiella_burnetii_CbuG_Q212_uid58893
Bacteria	Corynebacterium_urealyticum_DSM_7109_uid61639
Bacteria	Corynebacterium_pseudotuberculosis_FRC41_uid50585
Bacteria	Corynebacterium_kroppenstedtii_DSM_44385_uid59411
Bacteria	Corynebacterium_jeikeium_K411_uid58399
Bacteria	Corynebacterium_glutamicum_R_uid58897
Bacteria	Corynebacterium_glutamicum_ATCC_13032_uid61611
Bacteria	Corynebacterium_glutamicum_ATCC_13032_uid57905
Bacteria	Corynebacterium_efficiens_YS_314_uid62905
Bacteria	Corynebacterium_diphtheriae_NCTC_13129_uid57691
Bacteria	Corynebacterium_aurimucosum_ATCC_700975_uid59409
Bacteria	Coraliomargarita_akajimensis_DSM_45221_uid47079
Bacteria	Coprothermobacter_proteolyticus_DSM_5265_uid59253
Bacteria	Conexibacter_woesei_DSM_14684_uid43467
Bacteria	Comamonas_testosteroni_CNB_1_uid62961
Bacteria	Colwellia_psychrerythraea_34H_uid57855
Bacteria	Clostridium_thermocellum_ATCC_27405_uid57917
Bacteria	Clostridium_tetani_E88_uid57683
Bacteria	Clostridium_sticklandii_DSM_519_uid59585
Bacteria	Clostridium_saccharolyticum_WM1_uid51419
Bacteria	Clostridium_phytofermentans_ISDg_uid58519
Bacteria	Clostridium_perfringens_ATCC_13124_uid57901
Bacteria	Clostridium_perfringens_13_uid57681
Bacteria	Clostridium_novyi_NT_uid58643
Bacteria	Clostridium_ljungdahlii_DSM_13528_uid50583
Bacteria	Clostridium_lentocellum_DSM_5427_uid49117
Bacteria	Clostridium_kluyveri_NBRC_12016_uid59369
Bacteria	Clostridium_kluyveri_DSM_555_uid58885
Bacteria	Clostridium_difficile_R20291_uid40921
Bacteria	Clostridium_difficile_CD196_uid41017
Bacteria	Clostridium_difficile_630_uid57679
Bacteria	Clostridium_cellulovorans_743B_uid51503
Bacteria	Clostridium_cellulolyticum_H10_uid58709
Bacteria	Clostridium_botulinum_F_Langeland_uid58929
Bacteria	Clostridium_botulinum_E3_Alaska_E43_uid59157
Bacteria	Clostridium_botulinum_Ba4_657_uid59173
Bacteria	Clostridium_botulinum_B_Eklund_17B_uid59159
Bacteria	Clostridium_botulinum_B1_Okra_uid59147
Bacteria	Clostridium_botulinum_A_Hall_uid58931
Bacteria	Clostridium_botulinum_A_ATCC_3502_uid61579
Bacteria	Clostridium_botulinum_A_ATCC_19397_uid58927
Bacteria	Clostridium_botulinum_A3_Loch_Maree_uid59149
Bacteria	Clostridium_botulinum_A2_Kyoto_uid59229
Bacteria	Clostridium_beijerinckii_NCIMB_8052_uid58137
Bacteria	Clostridium_acetobutylicum_ATCC_824_uid57677
Bacteria	Clostridiales_genomosp__BVAB3_UPII9_5_uid46219
Bacteria	Clavibacter_michiganensis_sepedonicus_uid61577
Bacteria	Clavibacter_michiganensis_NCPPB_382_uid61625
Bacteria	Citrobacter_rodentium_ICC168_uid43089
Bacteria	Citrobacter_koseri_ATCC_BAA_895_uid58143
Bacteria	Chromohalobacter_salexigens_DSM_3043_uid62921
Bacteria	Chromobacterium_violaceum_ATCC_12472_uid58001
Bacteria	Chloroherpeton_thalassium_ATCC_35110_uid59187
Bacteria	Chloroflexus_aurantiacus_J_10_fl_uid57657
Bacteria	Chloroflexus_aggregans_DSM_9485_uid58621
Bacteria	Chloroflexus_Y_400_fl_uid59085
Bacteria	Chlorobium_tepidum_TLS_uid57897
Bacteria	Chlorobium_phaeovibrioides_DSM_265_uid58129
Bacteria	Chlorobium_phaeobacteroides_DSM_266_uid58133
Bacteria	Chlorobium_phaeobacteroides_BS1_uid58131
Bacteria	Chlorobium_luteolum_DSM_273_uid58175
Bacteria	Chlorobium_limicola_DSM_245_uid58127
Bacteria	Chlorobium_chlorochromatii_CaD3_uid58375
Bacteria	Chlorobaculum_parvum_NCIB_8327_uid59185
Bacteria	Chlamydophila_pneumoniae_TW_183_uid57997
Bacteria	Chlamydophila_pneumoniae_J138_uid57829
Bacteria	Chlamydophila_pneumoniae_CWL029_uid57811
Bacteria	Chlamydophila_pneumoniae_AR39_uid57809
Bacteria	Chlamydophila_felis_Fe_C_56_uid57971
Bacteria	Chlamydophila_caviae_GPIC_uid57783
Bacteria	Chlamydophila_abortus_S26_3_uid57963
Bacteria	Chlamydia_trachomatis_L2b_UCH_1_proctitis_uid61635
Bacteria	Chlamydia_trachomatis_D_UW_3_CX_uid57637
Bacteria	Chlamydia_trachomatis_B_TZ1A828_OT_uid59349
Bacteria	Chlamydia_trachomatis_B_Jali20_OT_uid59351
Bacteria	Chlamydia_trachomatis_A_HAR_13_uid58333
Bacteria	Chlamydia_trachomatis_434_Bu_uid61633
Bacteria	Chlamydia_muridarum_Nigg_uid57785
Bacteria	Chitinophaga_pinensis_DSM_2588_uid59113
Bacteria	Chelativorans_BNC1_uid58069
Bacteria	Cellvibrio_japonicus_Ueda107_uid59139
Bacteria	Cellulophaga_lytica_DSM_7489_uid63401
Bacteria	Cellulophaga_algicola_DSM_14237_uid62159
Bacteria	Cellulomonas_flavigena_DSM_20109_uid48821
Bacteria	Cedecea_neteri_ND14b
Bacteria	Caulobacter_segnis_ATCC_21756_uid41709
Bacteria	Caulobacter_crescentus_NA1000_uid59307
Bacteria	Caulobacter_crescentus_CB15_uid57891
Bacteria	Caulobacter_K31_uid58551
Bacteria	Catenulispora_acidiphila_DSM_44928_uid59077
Bacteria	Carboxydothermus_hydrogenoformans_Z_2901_uid57821
Bacteria	Capnocytophaga_ochracea_DSM_7271_uid59197
Bacteria	Candidatus_Zinderia_insecticola_CARI_uid52459
Bacteria	Candidatus_Vesicomyosocius_okutanii_HA_uid59427
Bacteria	Candidatus_Sulcia_muelleri_SMDSEM_uid59393
Bacteria	Candidatus_Sulcia_muelleri_GWSS_uid58943
Bacteria	Candidatus_Sulcia_muelleri_DMIN_uid47075
Bacteria	Candidatus_Sulcia_muelleri_CARI_uid52535
Bacteria	Candidatus_Solibacter_usitatus_Ellin6076_uid58139
Bacteria	Candidatus_Ruthia_magnifica_Cm__Calyptogena_magnifica__uid58645
Bacteria	Candidatus_Riesia_pediculicola_USDA_uid46841
Bacteria	Candidatus_Puniceispirillum_marinum_IMCC1322_uid47081
Bacteria	Candidatus_Protochlamydia_amoebophila_UWE25_uid58079
Bacteria	Candidatus_Phytoplasma_mali_uid59087
Bacteria	Candidatus_Phytoplasma_australiense_uid61641
Bacteria	Candidatus_Pelagibacter_ubique_HTCC1062_uid58401
Bacteria	Candidatus_Nitrospira_defluvii_uid51175
Bacteria	Candidatus_Liberibacter_solanacearum_CLso_ZC1_uid61245
Bacteria	Candidatus_Liberibacter_asiaticus_psy62_uid59227
Bacteria	Candidatus_Koribacter_versatilis_Ellin345_uid58479
Bacteria	Candidatus_Hodgkinia_cicadicola_Dsem_uid59311
Bacteria	Candidatus_Hamiltonella_defensa_5AT__Acyrthosiphon_pisum__uid59289
Bacteria	Candidatus_Desulforudis_audaxviator_MP104C_uid59067
Bacteria	Candidatus_Cloacamonas_acidaminovorans_uid62959
Bacteria	Candidatus_Carsonella_ruddii_uid58773
Bacteria	Candidatus_Blochmannia_vafer_BVAF_uid62083
Bacteria	Candidatus_Blochmannia_pennsylvanicus_BPEN_uid58329
Bacteria	Candidatus_Blochmannia_floridanus_uid57999
Bacteria	Candidatus_Azobacteroides_pseudotrichonymphae_genomovar__CFP2_uid59163
Bacteria	Candidatus_Amoebophilus_asiaticus_5a2_uid58963
Bacteria	Candidatus_Accumulibacter_phosphatis_clade_IIA_UW_1_uid59207
Bacteria	Campylobacter_lari_RM2100_uid58115
Bacteria	Campylobacter_jejuni_doylei_269_97_uid58671
Bacteria	Campylobacter_jejuni_RM1221_uid57899
Bacteria	Campylobacter_jejuni_NCTC_11168_uid57587
Bacteria	Campylobacter_jejuni_ICDCCJ07001_uid61249
Bacteria	Campylobacter_jejuni_81_176_uid58503
Bacteria	Campylobacter_jejuni_81116_uid58771
Bacteria	Campylobacter_hominis_ATCC_BAA_381_uid58981
Bacteria	Campylobacter_fetus_82_40_uid58545
Bacteria	Campylobacter_curvus_525_92_uid58669
Bacteria	Campylobacter_concisus_13826_uid58667
Bacteria	Calditerrivibrio_nitroreducens_DSM_19672_uid60821
Bacteria	Caldicellulosiruptor_saccharolyticus_DSM_8903_uid58289
Bacteria	Caldicellulosiruptor_owensensis_OL_uid60165
Bacteria	Caldicellulosiruptor_obsidiansis_OB47_uid51501
Bacteria	Caldicellulosiruptor_kronotskyensis_2002_uid60491
Bacteria	Caldicellulosiruptor_kristjanssonii_177R1B_uid60393
Bacteria	Caldicellulosiruptor_hydrothermalis_108_uid60157
Bacteria	Caldicellulosiruptor_bescii_DSM_6725_uid59201
Bacteria	Butyrivibrio_proteoclasticus_B316_uid51489
Bacteria	Burkholderia_xenovorans_LB400_uid57823
Bacteria	Burkholderia_vietnamiensis_G4_uid58075
Bacteria	Burkholderia_thailandensis_E264_uid58081
Bacteria	Burkholderia_rhizoxinica_HKI_454_uid60487
Bacteria	Burkholderia_pseudomallei_MSHR346_uid29855
Bacteria	Burkholderia_pseudomallei_K96243_uid57733
Bacteria	Burkholderia_pseudomallei_668_uid58389
Bacteria	Burkholderia_pseudomallei_1710b_uid58391
Bacteria	Burkholderia_pseudomallei_1106a_uid58515
Bacteria	Burkholderia_phytofirmans_PsJN_uid58729
Bacteria	Burkholderia_phymatum_STM815_uid58699
Bacteria	Burkholderia_multivorans_ATCC_17616_uid58909
Bacteria	Burkholderia_multivorans_ATCC_17616_uid58697
Bacteria	Burkholderia_mallei_SAVP1_uid58387
Bacteria	Burkholderia_mallei_NCTC_10247_uid58385
Bacteria	Burkholderia_mallei_NCTC_10229_uid58383
Bacteria	Burkholderia_mallei_ATCC_23344_uid57725
Bacteria	Burkholderia_glumae_BGR1_uid59397
Bacteria	Burkholderia_cenocepacia_MC0_3_uid58769
Bacteria	Burkholderia_cenocepacia_J2315_uid57953
Bacteria	Burkholderia_cenocepacia_HI2424_uid58369
Bacteria	Burkholderia_cenocepacia_AU_1054_uid58371
Bacteria	Burkholderia_ambifaria_MC40_6_uid58701
Bacteria	Burkholderia_ambifaria_AMMD_uid58303
Bacteria	Burkholderia_CCGE1003_uid46253
Bacteria	Burkholderia_CCGE1002_uid42523
Bacteria	Burkholderia_CCGE1001_uid42975
Bacteria	Burkholderia_383_uid58073
Bacteria	Buchnera_aphidicola_Tuc7__Acyrthosiphon_pisum__uid59283
Bacteria	Buchnera_aphidicola_Sg__Schizaphis_graminum__uid57913
Bacteria	Buchnera_aphidicola_Cc__Cinara_cedri__uid58579
Bacteria	Buchnera_aphidicola_Bp__Baizongia_pistaciae__uid57827
Bacteria	Buchnera_aphidicola_APS__Acyrthosiphon_pisum__uid57805
Bacteria	Buchnera_aphidicola_5A__Acyrthosiphon_pisum__uid59285
Bacteria	Brucella_suis_ATCC_23445_uid59015
Bacteria	Brucella_suis_1330_uid57927
Bacteria	Brucella_ovis_ATCC_25840_uid58113
Bacteria	Brucella_microti_CCM_4915_uid59319
Bacteria	Brucella_melitensis_bv__1_16M_uid57735
Bacteria	Brucella_melitensis_biovar_Abortus_2308_uid62937
Bacteria	Brucella_melitensis_ATCC_23457_uid59241
Bacteria	Brucella_canis_ATCC_23365_uid59009
Bacteria	Brucella_abortus_bv__1_9_941_uid58019
Bacteria	Brucella_abortus_S19_uid58873
Bacteria	Brevundimonas_subvibrioides_ATCC_15264_uid42117
Bacteria	Brevibacillus_brevis_NBRC_100599_uid59175
Bacteria	Brenneria_sp._EniD312
Bacteria	Bradyrhizobium_japonicum_USDA_110_uid57599
Bacteria	Bradyrhizobium_ORS278_uid58941
Bacteria	Bradyrhizobium_BTAi1_uid58505
Bacteria	Brachyspira_pilosicoli_95_1000_uid50609
Bacteria	Brachyspira_murdochii_DSM_12563_uid48819
Bacteria	Brachyspira_hyodysenteriae_WA1_uid59291
Bacteria	Brachybacterium_faecium_DSM_4810_uid58649
Bacteria	Borrelia_turicatae_91E135_uid58311
Bacteria	Borrelia_recurrentis_A1_uid58793
Bacteria	Borrelia_hermsii_DAH_uid59225
Bacteria	Borrelia_garinii_PBi_uid58125
Bacteria	Borrelia_duttonii_Ly_uid58791
Bacteria	Borrelia_burgdorferi_ZS7_uid59429
Bacteria	Borrelia_burgdorferi_B31_uid57581
Bacteria	Borrelia_afzelii_PKo_uid58653
Bacteria	Bordetella_petrii_DSM_12804_uid61631
Bacteria	Bordetella_pertussis_Tohama_I_uid57617
Bacteria	Bordetella_parapertussis_12822_uid57615
Bacteria	Bordetella_bronchiseptica_RB50_uid57613
Bacteria	Bordetella_avium_197N_uid61563
Bacteria	Blattabacterium__Periplaneta_americana__BPLAN_uid41287
Bacteria	Blattabacterium__Blattella_germanica__Bge_uid41533
Bacteria	Bifidobacterium_longum_infantis_ATCC_15697_uid58677
Bacteria	Bifidobacterium_longum_infantis_157F_uid62693
Bacteria	Bifidobacterium_longum_NCC2705_uid57939
Bacteria	Bifidobacterium_longum_JDM301_uid49131
Bacteria	Bifidobacterium_longum_JCM_1217_uid62695
Bacteria	Bifidobacterium_longum_DJO10A_uid58833
Bacteria	Bifidobacterium_longum_BBMN68_uid60163
Bacteria	Bifidobacterium_dentium_Bd1_uid43091
Bacteria	Bifidobacterium_bifidum_S17_uid59545
Bacteria	Bifidobacterium_bifidum_PRL2010_uid59883
Bacteria	Bifidobacterium_animalis_lactis_DSM_10140_uid59357
Bacteria	Bifidobacterium_animalis_lactis_Bl_04_uid59359
Bacteria	Bifidobacterium_animalis_lactis_AD011_uid58911
Bacteria	Bifidobacterium_adolescentis_ATCC_15703_uid58559
Bacteria	Beutenbergia_cavernae_DSM_12333_uid59047
Bacteria	Beijerinckia_indica_ATCC_9039_uid59057
Bacteria	Bdellovibrio_bacteriovorus_HD100_uid61595
Bacteria	Baumannia_cicadellinicola_Hc__Homalodisca_coagulata__uid58111
Bacteria	Bartonella_tribocorum_CIP_105476_uid59129
Bacteria	Bartonella_quintana_Toulouse_uid57635
Bacteria	Bartonella_henselae_Houston_1_uid57745
Bacteria	Bartonella_grahamii_as4aup_uid59405
Bacteria	Bartonella_clarridgeiae_73_uid62131
Bacteria	Bartonella_bacilliformis_KC583_uid58533
Bacteria	Bacteroides_vulgatus_ATCC_8482_uid58253
Bacteria	Bacteroides_thetaiotaomicron_VPI_5482_uid62913
Bacteria	Bacteroides_salanitronis_DSM_18170_uid63269
Bacteria	Bacteroides_helcogenes_P_36_108_uid62135
Bacteria	Bacteroides_fragilis_YCH46_uid58195
Bacteria	Bacteroides_fragilis_NCTC_9343_uid57639
Bacteria	Bacillus_weihenstephanensis_KBAB4_uid58315
Bacteria	Bacillus_tusciae_DSM_2912_uid48361
Bacteria	Bacillus_thuringiensis_serovar_konkukian_97_27_uid58089
Bacteria	Bacillus_thuringiensis_BMB171_uid49135
Bacteria	Bacillus_thuringiensis_Al_Hakam_uid58795
Bacteria	Bacillus_subtilis_spizizenii_W23_uid51879
Bacteria	Bacillus_subtilis_BSn5_uid62463
Bacteria	Bacillus_subtilis_168_uid57675
Bacteria	Bacillus_selenitireducens_MLS10_uid49513
Bacteria	Bacillus_pumilus_SAFR_032_uid59017
Bacteria	Bacillus_pseudofirmus_OF4_uid45847
Bacteria	Bacillus_megaterium_QM_B1551_uid15862
Bacteria	Bacillus_megaterium_DSM319_uid48371
Bacteria	Bacillus_licheniformis_ATCC_14580_uid58199
Bacteria	Bacillus_licheniformis_ATCC_14580_uid58097
Bacteria	Bacillus_halodurans_C_125_uid57791
Bacteria	Bacillus_cytotoxicus_NVH_391_98_uid58317
Bacteria	Bacillus_clausii_KSM_K16_uid58237
Bacteria	Bacillus_cereus_Q1_uid58529
Bacteria	Bacillus_cereus_G9842_uid58759
Bacteria	Bacillus_cereus_E33L_uid58103
Bacteria	Bacillus_cereus_B4264_uid58757
Bacteria	Bacillus_cereus_ATCC_14579_uid57975
Bacteria	Bacillus_cereus_ATCC_10987_uid57673
Bacteria	Bacillus_cereus_AH820_uid58751
Bacteria	Bacillus_cereus_AH187_uid58753
Bacteria	Bacillus_cereus_03BB102_uid59299
Bacteria	Bacillus_cellulosilyticus_DSM_2522_uid43329
Bacteria	Bacillus_atrophaeus_1942_uid59887
Bacteria	Bacillus_anthracis__Ames_Ancestor__uid58083
Bacteria	Bacillus_anthracis_Sterne_uid58091
Bacteria	Bacillus_anthracis_CI_uid50615
Bacteria	Bacillus_anthracis_CDC_684_uid59303
Bacteria	Bacillus_anthracis_Ames_uid57909
Bacteria	Bacillus_anthracis_A0248_uid59385
Bacteria	Bacillus_amyloliquefaciens_FZB42_uid58271
Bacteria	Bacillus_amyloliquefaciens_DSM_7_uid53535
Bacteria	Azotobacter_vinelandii_DJ_uid57597
Bacteria	Azospirillum_B510_uid46085
Bacteria	Azorhizobium_caulinodans_ORS_571_uid58905
Bacteria	Azoarcus_BH72_uid61603
Bacteria	Atopobium_parvulum_DSM_20469_uid59195
Bacteria	Asticcacaulis_excentricus_CB_48_uid55641
Bacteria	Aster_yellows_witches_broom_phytoplasma_AYWB_uid58297
Bacteria	Arthrobacter_phenanthrenivorans_Sphe3_uid63629
Bacteria	Arthrobacter_chlorophenolicus_A6_uid58969
Bacteria	Arthrobacter_aurescens_TC1_uid58109
Bacteria	Arthrobacter_arilaitensis_Re117_uid53509
Bacteria	Arthrobacter_FB24_uid58141
Bacteria	Aromatoleum_aromaticum_EbN1_uid58231
Bacteria	Arcobacter_nitrofigilis_DSM_7299_uid49001
Bacteria	Arcobacter_butzleri_RM4018_uid58557
Bacteria	Arcanobacterium_haemolyticum_DSM_20595_uid49489
Bacteria	Aquifex_aeolicus_VF5_uid57765
Bacteria	Anoxybacillus_flavithermus_WK1_uid59135
Bacteria	Anaplasma_phagocytophilum_HZ_uid57951
Bacteria	Anaplasma_marginale_Maries_uid57629
Bacteria	Anaplasma_marginale_Florida_uid58577
Bacteria	Anaplasma_centrale_Israel_uid42155
Bacteria	Anaeromyxobacter_dehalogenans_2CP_C_uid58135
Bacteria	Anaeromyxobacter_dehalogenans_2CP_1_uid58989
Bacteria	Anaeromyxobacter_K_uid58953
Bacteria	Anaeromyxobacter_Fw109_5_uid58755
Bacteria	Anaerolinea_thermophila_UNI_1_uid62245
Bacteria	Anaerococcus_prevotii_DSM_20548_uid59219
Bacteria	Anabaena_variabilis_ATCC_29413_uid58043
Bacteria	Amycolatopsis_mediterranei_U32_uid50565
Bacteria	Ammonifex_degensii_KC4_uid41053
Bacteria	Aminobacterium_colombiense_DSM_12261_uid47083
Bacteria	Alteromonas_macleodii__Deep_ecotype__uid58251
Bacteria	Allochromatium_vinosum_DSM_180_uid46083
Bacteria	Alkaliphilus_oremlandii_OhILAs_uid58495
Bacteria	Alkaliphilus_metalliredigens_QYMF_uid58171
Bacteria	Alkalilimnicola_ehrlichii_MLHE_1_uid58467
Bacteria	Aliivibrio_salmonicida_LFI1238_uid59251
Bacteria	Alicyclobacillus_acidocaldarius_DSM_446_uid59199
Bacteria	Alicycliphilus_denitrificans_BC_uid49953
Bacteria	Alcanivorax_borkumensis_SK2_uid58169
Bacteria	Akkermansia_muciniphila_ATCC_BAA_835_uid58985
Bacteria	Agrobacterium_vitis_S4_uid58249
Bacteria	Agrobacterium_tumefaciens_C58_uid57865
Bacteria	Agrobacterium_radiobacter_K84_uid58269
Bacteria	Agrobacterium_H13_3_uid63403
Bacteria	Aggregatibacter_aphrophilus_NJ8700_uid59407
Bacteria	Aggregatibacter_actinomycetemcomitans_D11S_1_uid41333
Bacteria	Aeromonas_salmonicida_A449_uid58631
Bacteria	Aeromonas_hydrophila_ATCC_7966_uid58617
Bacteria	Aerococcus_urinae_ACS_120_V_Col10a_uid64757
Bacteria	Actinosynnema_mirum_DSM_43827_uid58951
Bacteria	Actinobacillus_succinogenes_130Z_uid58247
Bacteria	Actinobacillus_pleuropneumoniae_serovar_7_AP76_uid59231
Bacteria	Actinobacillus_pleuropneumoniae_serovar_5b_L20_uid58789
Bacteria	Actinobacillus_pleuropneumoniae_serovar_3_JL03_uid58891
Bacteria	Acinetobacter_baumannii_SDF_uid61601
Bacteria	Acinetobacter_baumannii_AYE_uid61637
Bacteria	Acinetobacter_baumannii_ATCC_17978_uid58731
Bacteria	Acinetobacter_baumannii_ACICU_uid58765
Bacteria	Acinetobacter_baumannii_AB307_0294_uid59271
Bacteria	Acinetobacter_baumannii_AB0057_uid59083
Bacteria	Acinetobacter_DR1_uid50119
Bacteria	Acinetobacter_ADP1_uid61597
Bacteria	Acidovorax_ebreus_TPSY_uid59233
Bacteria	Acidovorax_citrulli_AAC00_1_uid58429
Bacteria	Acidovorax_avenae_ATCC_19860_uid42497
Bacteria	Acidovorax_JS42_uid58427
Bacteria	Acidothermus_cellulolyticus_11B_uid58501
Bacteria	Acidobacterium_capsulatum_ATCC_51196_uid59127
Bacteria	Acidobacterium_MP5ACTX9_uid50551
Bacteria	Acidithiobacillus_ferrooxidans_ATCC_53993_uid58613
Bacteria	Acidithiobacillus_ferrooxidans_ATCC_23270_uid57649
Bacteria	Acidiphilium_multivorum_AIU301_uid63345
Bacteria	Acidiphilium_cryptum_JF_5_uid58447
Bacteria	Acidimicrobium_ferrooxidans_DSM_10331_uid59215
Bacteria	Acidaminococcus_fermentans_DSM_20731_uid43471
Bacteria	Achromobacter_xylosoxidans_A8_uid59899
Bacteria	Acholeplasma_laidlawii_PG_8A_uid58901
Bacteria	Acetohalobium_arabaticum_DSM_5501_uid51423
Bacteria	Acetobacter_pasteurianus_IFO_3283_01_uid59279
Bacteria	Acaryochloris_marina_MBIC11017_uid58167
Archaea	uncultured_methanogenic_archaeon_RC_I_uid61623
Archaea	Vulcanisaeta_moutnovskia_768_28_uid63631
Archaea	Vulcanisaeta_distributa_DSM_14429_uid52827
Archaea	Thermosphaera_aggregans_DSM_11486_uid48993
Archaea	Thermoproteus_neutrophilus_V24Sta_uid58421
Archaea	Thermoplasma_volcanium_GSS1_uid57751
Archaea	Thermoplasma_acidophilum_DSM_1728_uid61573
Archaea	Thermofilum_pendens_Hrk_5_uid58563
Archaea	Thermococcus_sibiricus_MM_739_uid59399
Archaea	Thermococcus_onnurineus_NA1_uid59043
Archaea	Thermococcus_kodakarensis_KOD1_uid58225
Archaea	Thermococcus_gammatolerans_EJ3_uid59389
Archaea	Thermococcus_barophilus_MP_uid54733
Archaea	Sulfolobus_tokodaii_7_uid57807
Archaea	Sulfolobus_solfataricus_P2_uid57721
Archaea	Sulfolobus_islandicus_Y_N_15_51_uid58825
Archaea	Sulfolobus_islandicus_Y_G_57_14_uid58923
Archaea	Sulfolobus_islandicus_M_16_4_uid58841
Archaea	Sulfolobus_islandicus_M_16_27_uid58851
Archaea	Sulfolobus_islandicus_M_14_25_uid58849
Archaea	Sulfolobus_islandicus_L_S_2_15_uid58871
Archaea	Sulfolobus_islandicus_L_D_8_5_uid43679
Archaea	Sulfolobus_acidocaldarius_DSM_639_uid58379
Archaea	Staphylothermus_marinus_F1_uid58719
Archaea	Staphylothermus_hellenicus_DSM_12710_uid45893
Archaea	Pyrococcus_horikoshii_OT3_uid57753
Archaea	Pyrococcus_furiosus_DSM_3638_uid57873
Archaea	Pyrococcus_abyssi_GE5_uid62903
Archaea	Pyrobaculum_islandicum_DSM_4184_uid58635
Archaea	Pyrobaculum_calidifontis_JCM_11548_uid58787
Archaea	Pyrobaculum_arsenaticum_DSM_13514_uid58409
Archaea	Pyrobaculum_aerophilum_IM2_uid57727
Archaea	Picrophilus_torridus_DSM_9790_uid58041
Archaea	Nitrosopumilus_maritimus_SCM1_uid58903
Archaea	Natronomonas_pharaonis_DSM_2160_uid58435
Archaea	Natrialba_magadii_ATCC_43099_uid46245
Archaea	Nanoarchaeum_equitans_Kin4_M_uid58009
Archaea	Methanothermus_fervidus_DSM_2088_uid60167
Archaea	Methanothermobacter_thermautotrophicus_Delta_H_uid57877
Archaea	Methanothermobacter_marburgensis_Marburg_uid51637
Archaea	Methanospirillum_hungatei_JF_1_uid58181
Archaea	Methanosphaerula_palustris_E1_9c_uid59193
Archaea	Methanosphaera_stadtmanae_DSM_3091_uid58407
Archaea	Methanosarcina_mazei_Go1_uid57893
Archaea	Methanosarcina_barkeri_Fusaro_uid57715
Archaea	Methanosarcina_acetivorans_C2A_uid57879
Archaea	Methanosaeta_thermophila_PT_uid58469
Archaea	Methanopyrus_kandleri_AV19_uid57883
Archaea	Methanoplanus_petrolearius_DSM_11571_uid52695
Archaea	Methanohalophilus_mahii_DSM_5219_uid47313
Archaea	Methanohalobium_evestigatum_Z_7303_uid49857
Archaea	Methanoculleus_marisnigri_JR1_uid58561
Archaea	Methanocorpusculum_labreanum_Z_uid58785
Archaea	Methanococcus_voltae_A3_uid49529
Archaea	Methanococcus_vannielii_SB_uid58767
Archaea	Methanococcus_maripaludis_S2_uid58035
Archaea	Methanococcus_maripaludis_C7_uid58847
Archaea	Methanococcus_maripaludis_C6_uid58947
Archaea	Methanococcus_maripaludis_C5_uid58741
Archaea	Methanococcus_aeolicus_Nankai_3_uid58823
Archaea	Methanococcoides_burtonii_DSM_6242_uid58023
Archaea	Methanocella_paludicola_SANAE_uid42887
Archaea	Methanocaldococcus_vulcanius_M7_uid41131
Archaea	Methanocaldococcus_jannaschii_DSM_2661_uid57713
Archaea	Methanocaldococcus_infernus_ME_uid48803
Archaea	Methanocaldococcus_fervens_AG86_uid59347
Archaea	Methanocaldococcus_FS406_22_uid42499
Archaea	Methanobrevibacter_smithii_ATCC_35061_uid58827
Archaea	Methanobrevibacter_ruminantium_M1_uid45857
Archaea	Methanobacterium_AL_21_uid63623
Archaea	Metallosphaera_sedula_DSM_5348_uid58717
Archaea	Ignisphaera_aggregans_DSM_17230_uid51875
Archaea	Ignicoccus_hospitalis_KIN4_I_uid58365
Archaea	Hyperthermus_butylicus_DSM_5456_uid57755
Archaea	Haloterrigena_turkmenica_DSM_5511_uid43501
Archaea	Halorubrum_lacusprofundi_ATCC_49239_uid58807
Archaea	Halorhabdus_utahensis_DSM_12940_uid59189
Archaea	Haloquadratum_walsbyi_DSM_16790_uid58673
Archaea	Halomicrobium_mukohataei_DSM_12286_uid59107
Archaea	Halogeometricum_borinquense_DSM_11551_uid54919
Archaea	Haloferax_volcanii_DS2_uid46845
Archaea	Halobacterium_salinarum_R1_uid61571
Archaea	Halobacterium_NRC_1_uid57769
Archaea	Haloarcula_marismortui_ATCC_43049_uid57719
Archaea	Halalkalicoccus_jeotgali_B3_uid50305
Archaea	Ferroglobus_placidus_DSM_10642_uid40863
Archaea	Desulfurococcus_mucosus_DSM_2162_uid62227
Archaea	Desulfurococcus_kamchatkensis_1221n_uid59133
Archaea	Cenarchaeum_symbiosum_A_uid61411
Archaea	Candidatus_Methanoregula_boonei_6A8_uid58815
Archaea	Candidatus_Korarchaeum_cryptofilum_OPF8_uid58601
Archaea	Caldivirga_maquilingensis_IC_167_uid58711
Archaea	Archaeoglobus_profundus_DSM_5631_uid43493
Archaea	Archaeoglobus_fulgidus_DSM_4304_uid57717
Archaea	Aeropyrum_pernix_K1_uid57757
Archaea	Aciduliprofundum_boonei_T469_uid43333
Archaea	Acidilobus_saccharovorans_345_15_uid51395
Virus	Abaca_bunchy_top_virus_uid28697
Virus	Abalone_shriveling_syndrome_associated_virus_uid33141
Virus	Abelson_murine_leukemia_virus_uid14654
Virus	Abutilon_Brazil_virus_uid48591
Virus	Abutilon_mosaic_virus_uid14603
Virus	Acanthocystis_turfacea_Chlorella_virus_1_uid18527
Virus	Acheta_domestica_densovirus_uid15222
Virus	Acholeplasma_phage_L2_uid14066
Virus	Acholeplasma_phage_MV_L1_uid14573
Virus	Acidianus_bottle_shaped_virus_uid19605
Virus	Acidianus_filamentous_virus_1_uid14363
Virus	Acidianus_filamentous_virus_2_uid20965
Virus	Acidianus_filamentous_virus_3_uid28073
Virus	Acidianus_filamentous_virus_6_uid28075
Virus	Acidianus_filamentous_virus_7_uid28077
Virus	Acidianus_filamentous_virus_8_uid28079
Virus	Acidianus_filamentous_virus_9_uid29195
Virus	Acidianus_rod_shaped_virus_1_uid27799
Virus	Acidianus_spindle_shaped_virus_1_uid42351
Virus	Acidianus_two_tailed_virus_uid15686
Virus	Acinetobacter_phage_AP205_uid14710
Virus	Aconitum_latent_virus_uid15382
Virus	Actinomyces_phage_Av_1_uid20057
Virus	Actinoplanes_phage_phiAsp2_uid14378
Virus	Acute_bee_paralysis_virus_uid14983
Virus	Acyrthosiphon_pisum_secondary_endosymbiont_phage_1_uid14047
Virus	Acyrthosiphon_pisum_virus_uid40357
Virus	Adeno_associated_virus___1_uid15323
Virus	Adeno_associated_virus___2_uid14060
Virus	Adeno_associated_virus___3_uid14319
Virus	Adeno_associated_virus___4_uid14030
Virus	Adeno_associated_virus___5_uid14426
Virus	Adeno_associated_virus___7_uid14454
Virus	Adeno_associated_virus___8_uid14455
Virus	Adoxophyes_honmai_NPV_uid14408
Virus	Adoxophyes_orana_granulovirus_uid14298
Virus	Adoxophyes_orana_nucleopolyhedrovirus_uid32387
Virus	Adult_diarrheal_rotavirus_J19_uid16144
Virus	Aedes_aegypti_densovirus_uid37821
Virus	Aedes_albopictus_densovirus_uid14581
Virus	Aedes_flavivirus_uid39601
Virus	Aedes_pseudoscutellaris_reovirus_uid16243
Virus	Aeromonas_phage_25_uid17105
Virus	Aeromonas_phage_31_uid15416
Virus	Aeromonas_phage_44RR2_8t_uid14321
Virus	Aeromonas_phage_Aeh1_uid14312
Virus	Aeromonas_phage_phiO18P_uid19769
Virus	African_cassava_mosaic_virus_uid15175
Virus	African_green_monkey_polyomavirus_uid15320
Virus	African_green_monkey_simian_foamy_virus_uid30095
Virus	African_horsesickness_virus_uid14937
Virus	African_oil_palm_ringspot_virus_uid36557
Virus	African_swine_fever_virus_uid15242
Virus	Ageratum_enation_virus_uid15192
Virus	Ageratum_leaf_curl_Cameroon_betasatellite_uid36669
Virus	Ageratum_leaf_curl_disease_associated_satellite_DNA_beta_uid14439
Virus	Ageratum_leaf_curl_virus____G52__uid14492
Virus	Ageratum_yellow_leaf_curl_beta____Pakistan_Lahore_2005__uid33363
Virus	Ageratum_yellow_vein_China_virus_associated_DNA_beta_uid15515
Virus	Ageratum_yellow_vein_China_virus_uid14490
Virus	Ageratum_yellow_vein_Hualian_virus_uid30057
Virus	Ageratum_yellow_vein_Sri_Lanka_virus_uid14120
Virus	Ageratum_yellow_vein_Taiwan_virus_uid14249
Virus	Ageratum_yellow_vein_virus_satellite_DNA_beta_uid14444
Virus	Ageratum_yellow_vein_virus_uid15203
Virus	Agropyron_mosaic_virus_uid15063
Virus	Agrotis_ipsilon_multiple_nucleopolyhedrovirus_uid32171
Virus	Agrotis_segetum_granulovirus_uid14481
Virus	Agrotis_segetum_nucleopolyhedrovirus_uid16661
Virus	Aichi_virus_uid15441
Virus	Akabane_virus_uid20971
Virus	Alcelaphine_herpesvirus_1_uid14099
Virus	Aleutian_mink_disease_virus_uid14077
Virus	Alfalfa_mosaic_virus_uid14667
Virus	Algerian_watermelon_mosaic_virus_uid29883
Virus	Alkhurma_hemorrhagic_fever_virus_uid15387
Virus	Allamanda_leaf_curl_virus_uid30179
Virus	Allium_virus_X_uid34843
Virus	Allpahuayo_virus_uid28323
Virus	Alstroemeria_virus_x_uid15687
Virus	Alternanthera_mosaic_virus_uid16333
Virus	Alternanthera_yellow_vein_virus_satellite_DNA_beta_uid19833
Virus	Alternanthera_yellow_vein_virus_uid15560
Virus	Alternaria_alternata_dsRNA_mycovirus_uid30367
Virus	Amapari_virus_uid28321
Virus	Amasya_cherry_disease_associated_chrysovirus_uid21113
Virus	Amasya_cherry_disease_associated_mycovirus_uid15010
Virus	Ambystoma_tigrinum_virus_uid14364
Virus	American_grass_carp_reovirus_uid29285
Virus	American_plum_line_pattern_virus_uid14742
Virus	Amsacta_moorei_entomopoxvirus__L__uid14097
Virus	Anagyris_vein_yellowing_virus_uid32713
Virus	Andes_virus_uid14746
Virus	Angelonia_flower_break_virus_uid16334
Virus	Anguillid_herpesvirus_1_uid42931
Virus	Anopheles_gambiae_densonucleosis_virus_uid32101
Virus	Antheraea_pernyi_nucleopolyhedrovirus_uid16793
Virus	Anticarsia_gemmatalis_nucleopolyhedrovirus_uid17995
Virus	Aphid_lethal_paralysis_virus_uid14867
Virus	Apoi_virus_uid15369
Virus	Apple_chlorotic_leaf_spot_virus_uid14658
Virus	Apple_latent_spherical_virus_uid15367
Virus	Apple_mosaic_virus_uid14745
Virus	Apple_stem_grooving_virus_uid15119
Virus	Apple_stem_pitting_virus_uid14744
Virus	Apricot_pseudo_chlorotic_leaf_spot_virus_uid15172
Virus	Aquareovirus_C_uid14900
Virus	Arabis_mosaic_virus_large_satellite_RNA_uid14752
Virus	Arabis_mosaic_virus_uid14932
Virus	Archaeal_BJ1_virus_uid18503
Virus	Aroa_virus_uid18847
Virus	Artichoke_mottled_crinkle_virus_uid15517
Virus	Asparagus_virus_2_uid33493
Virus	Asparagus_virus_3_uid28979
Virus	Astrovirus_MLB1_HK05_uid50359
Virus	Astrovirus_MLB1_uid32327
Virus	Astrovirus_VA1_uid39811
Virus	Ateline_herpesvirus_3_uid14040
Virus	Atkinsonella_hypoxylon_virus_uid14164
Virus	Atlantic_salmon_swim_bladder_sarcoma_virus_uid16247
Virus	Augustine_decline_satellite_virus_uid14898
Virus	Aura_virus_uid14830
Virus	Australian_bat_lyssavirus_uid14730
Virus	Autographa_californica_nucleopolyhedrovirus_uid14023
Virus	Avian_adeno_associated_virus_ATCC_VR_865_uid14456
Virus	Avian_adeno_associated_virus_DA_1_uid14463
Virus	Avian_carcinoma_virus_uid14632
Virus	Avian_encephalomyelitis_virus_uid15360
Virus	Avian_endogenous_retrovirus_EAV_HP_uid15213
Virus	Avian_leukosis_virus_uid14633
Virus	Avian_metapneumovirus_uid16240
Virus	Avian_myelocytomatosis_virus_uid14909
Virus	Avian_paramyxovirus_6_uid14719
Virus	Azospirillum_phage_Cd_uid28841
Virus	BK_polyomavirus_uid14074
Virus	Bacillus_phage_0305phi8_36_uid20653
Virus	Bacillus_phage_AP50_uid32599
Virus	Bacillus_phage_B103_uid14216
Virus	Bacillus_phage_BCJA1c_uid14548
Virus	Bacillus_phage_Bam35c_uid14311
Virus	Bacillus_phage_Cherry_uid15784
Virus	Bacillus_phage_Fah_uid16382
Virus	Bacillus_phage_GA_1_uid15202
Virus	Bacillus_phage_GIL16c_uid15164
Virus	Bacillus_phage_Gamma_uid15783
Virus	Bacillus_phage_IEBH_uid31057
Virus	Bacillus_phage_SPBc2_uid14034
Virus	Bacillus_phage_SPO1_uid32379
Virus	Bacillus_phage_SPP1_uid14586
Virus	Bacillus_phage_TP21_L_uid33139
Virus	Bacillus_phage_WBeta_uid16329
Virus	Bacillus_phage_phBC6A51_uid15021
Virus	Bacillus_phage_phBC6A52_uid15022
Virus	Bacillus_phage_phi105_uid14217
Virus	Bacillus_phage_phi29_uid30615
Virus	Bacillus_virus_1_uid20397
Virus	Bacteriophage_APSE_2_uid32705
Virus	Bacteroides_phage_B40_8_uid31249
Virus	Bagaza_virus_uid36619
Virus	Bamboo_mosaic_virus_satellite_RNA_uid14748
Virus	Bamboo_mosaic_virus_uid14728
Virus	Banana_bract_mosaic_virus_uid20617
Virus	Banana_bunchy_top_virus_uid14621
Virus	Banana_mild_mosaic_virus_uid14711
Virus	Banana_streak_GF_virus_uid15411
Virus	Banana_streak_Mys_virus_uid15234
Virus	Banana_streak_OL_virus_uid15239
Virus	Banana_streak_virus_Acuminata_Vietnam_uid15240
Virus	Banana_streak_virus_uid16747
Virus	Bandicoot_papillomatosis_carcinomatosis_virus_type_1_uid27985
Virus	Bandicoot_papillomatosis_carcinomatosis_virus_type_2_uid30081
Virus	Banna_virus_uid15178
Virus	Barfin_flounder_nervous_necrosis_virus_uid41605
Virus	Barfin_flounder_virus_BF93Hok_uid30741
Virus	Barley_dwarf_virus_uid30035
Virus	Barley_mild_mosaic_virus_uid15338
Virus	Barley_stripe_mosaic_virus_uid15031
Virus	Barley_yellow_dwarf_virus_GAV_uid15035
Virus	Barley_yellow_dwarf_virus_MAV_uid14781
Virus	Barley_yellow_dwarf_virus_PAS_uid14698
Virus	Barley_yellow_dwarf_virus_PAV_uid15196
Virus	Barley_yellow_mosaic_virus_uid15362
Virus	Barmah_Forest_virus_uid14679
Virus	Basella_rugose_mosaic_virus_uid20619
Virus	Bat_adeno_associated_virus_YNM_uid51735
Virus	Bat_coronavirus_1A_uid29247
Virus	Bat_coronavirus_1B_uid29249
Virus	Bat_coronavirus_BM48_31_BGR_2008_uid51751
Virus	Bat_coronavirus_HKU2_uid27911
Virus	Bat_coronavirus_HKU4_uid18863
Virus	Bat_coronavirus_HKU5_uid18865
Virus	Bat_coronavirus_HKU8_uid29245
Virus	Bat_coronavirus_HKU9_uid18867
Virus	Bat_coronavirus__BtCoV_133_2005__uid17585
Virus	Bdellovibrio_phage_phiMH2K_uid14107
Virus	Beak_and_feather_disease_virus_uid14453
Virus	Bean_calico_mosaic_virus_uid14165
Virus	Bean_common_mosaic_necrosis_virus_uid15333
Virus	Bean_common_mosaic_virus_uid15183
Virus	Bean_dwarf_mosaic_virus_uid14037
Virus	Bean_golden_mosaic_virus_uid14199
Virus	Bean_golden_yellow_mosaic_virus_uid14200
Virus	Bean_leafroll_virus_uid14734
Virus	Bean_pod_mottle_virus_uid15294
Virus	Bean_yellow_disorder_virus_uid29237
Virus	Bean_yellow_dwarf_virus_uid14605
Virus	Bean_yellow_mosaic_virus_uid15339
Virus	Bear_Canyon_virus_uid28325
Virus	Beet_black_scorch_virus_uid14949
Virus	Beet_chlorosis_virus_uid14712
Virus	Beet_cryptic_virus_1_uid32709
Virus	Beet_curly_top_Iran_virus_uid28973
Virus	Beet_curly_top_virus_uid14366
Virus	Beet_mild_curly_top_virus_uid14282
Virus	Beet_mild_yellowing_virus_uid15079
Virus	Beet_mosaic_virus_uid14942
Virus	Beet_necrotic_yellow_vein_virus_uid15033
Virus	Beet_pseudo_yellows_virus_uid14901
Virus	Beet_ringspot_virus_uid15287
Virus	Beet_severe_curly_top_virus_uid14367
Virus	Beet_soil_borne_mosaic_virus_uid14750
Virus	Beet_soil_borne_virus_uid14751
Virus	Beet_virus_Q_uid15091
Virus	Beet_western_yellows_ST9_associated_virus_uid14910
Virus	Beet_western_yellows_virus_uid14885
Virus	Beet_yellows_virus_uid15328
Virus	Beilong_virus_uid16630
Virus	Bell_pepper_mottle_tobamovirus_uid20059
Virus	Bettongia_penicillata_papillomavirus_1_uid48601
Virus	Bhendi_yellow_vein_Bhubhaneswar_virus_uid33885
Virus	Bhendi_yellow_vein_Delhi_virus__2004_New_Delhi__uid33677
Virus	Bhendi_yellow_vein_mosaic_virus_satellite_DNA_beta_uid14445
Virus	Bhendi_yellow_vein_mosaic_virus_uid14159
Virus	Bidens_mottle_virus_uid50559
Virus	Bitter_gourd_leaf_curl_disease_associated_DNA_beta_uid16245
Virus	Black_beetle_virus_uid14961
Virus	Black_queen_cell_virus_uid14803
Virus	Black_raspberry_necrosis_virus_uid17093
Virus	Black_raspberry_virus_F_uid20975
Virus	Blackberry_chlorotic_ringspot_virus_uid32707
Virus	Blackberry_virus_Y_uid18125
Virus	Blackberry_yellow_vein_associated_virus_uid15168
Virus	Blackcurrant_reversion_virus_satellite_RNA_uid14821
Virus	Blackcurrant_reversion_virus_uid14749
Virus	Blainvillea_yellow_spot_virus_uid30183
Virus	Blattella_germanica_densovirus_uid14320
Virus	Blotched_snakehead_virus_uid14921
Virus	Blueberry_red_ringspot_virus_uid14129
Virus	Blueberry_scorch_virus_uid15329
Virus	Bluetongue_virus_uid14938
Virus	Bocavirus_gorilla_GBoV1_2009_uid51179
Virus	Bombyx_mandarina_nucleopolyhedrovirus_uid37971
Virus	Bombyx_mori_NPV_uid14089
Virus	Bombyx_mori_densovirus_5_uid15444
Virus	Boolarra_virus_uid14850
Virus	Border_disease_virus_uid15463
Virus	Bordetella_phage_BIP_1_uid14359
Virus	Bordetella_phage_BMP_1_uid14358
Virus	Bordetella_phage_BPP_1_uid14353
Virus	Borna_disease_virus_uid14675
Virus	Botryotinia_fuckeliana_partitivirus_1_uid28759
Virus	Botryotinia_fuckeliana_totivirus_1_uid19133
Virus	Botrytis_cinerea_debilitation_related_virus_uid32247
Virus	Botrytis_virus_F_uid14707
Virus	Botrytis_virus_X_uid14947
Virus	Bougainvillea_spectabilis_chlorotic_vein_banding_virus_uid32823
Virus	Bovine_adeno_associated_virus_uid14381
Virus	Bovine_adenovirus_A_uid14612
Virus	Bovine_adenovirus_B_uid14515
Virus	Bovine_adenovirus_D_uid14486
Virus	Bovine_coronavirus_uid15385
Virus	Bovine_enterovirus_uid15351
Virus	Bovine_ephemeral_fever_virus_uid14434
Virus	Bovine_foamy_virus_uid14646
Virus	Bovine_herpesvirus_1_uid14585
Virus	Bovine_herpesvirus_4_uid14110
Virus	Bovine_herpesvirus_5_uid14313
Virus	Bovine_immunodeficiency_virus_uid14634
Virus	Bovine_kobuvirus_uid14948
Virus	Bovine_leukemia_virus_uid14916
Virus	Bovine_papillomavirus_3_uid15452
Virus	Bovine_papillomavirus___1_uid15513
Virus	Bovine_papillomavirus___5_uid14220
Virus	Bovine_papillomavirus___8_uid20637
Virus	Bovine_papular_stomatitis_virus_uid14469
Virus	Bovine_parainfluenza_virus_3_uid15001
Virus	Bovine_parvovirus___2_uid14553
Virus	Bovine_parvovirus_uid14020
Virus	Bovine_polyomavirus_uid14017
Virus	Bovine_respiratory_coronavirus_AH187_uid39331
Virus	Bovine_respiratory_coronavirus_bovine_US_OH_440_TC_1996_uid39333
Virus	Bovine_respiratory_syncytial_virus_uid14697
Virus	Bovine_rhinovirus_2_uid28835
Virus	Bovine_viral_diarrhea_virus_1_uid15305
Virus	Bovine_viral_diarrhea_virus_2_uid15089
Virus	Bovine_viral_diarrhea_virus_3_Th_04_KhonKaen_uid38557
Virus	Breda_virus_uid15881
Virus	Brevicoryne_brassicae_picorna_like_virus_uid19753
Virus	Broad_bean_mottle_virus_uid14833
Virus	Broad_bean_necrosis_virus_uid14870
Virus	Broad_bean_wilt_virus_1_uid14905
Virus	Broad_bean_wilt_virus_2_uid15380
Virus	Brome_mosaic_virus_uid15052
Virus	Brome_streak_mosaic_virus_uid15336
Virus	Broome_virus_uid49651
Virus	Brugmansia_tobamovirus_uid30157
Virus	Bundibugyo_ebolavirus_uid51245
Virus	Bunyamwera_virus_uid14649
Virus	Burkholderia_ambifaria_phage_BcepF1_uid18857
Virus	Burkholderia_phage_Bcep176_uid16102
Virus	Burkholderia_phage_Bcep1_uid14409
Virus	Burkholderia_phage_Bcep22_uid14335
Virus	Burkholderia_phage_Bcep43_uid14411
Virus	Burkholderia_phage_Bcep781_uid14405
Virus	Burkholderia_phage_BcepB1A_uid14476
Virus	Burkholderia_phage_BcepC6B_uid14379
Virus	Burkholderia_phage_BcepGomr_uid19579
Virus	Burkholderia_phage_BcepIL02_uid38297
Virus	Burkholderia_phage_BcepMu_uid14376
Virus	Burkholderia_phage_BcepNY3_uid19963
Virus	Burkholderia_phage_BcepNazgul_uid14305
Virus	Burkholderia_phage_KS10_uid31221
Virus	Burkholderia_phage_KS9_uid39771
Virus	Burkholderia_phage_phi1026b_uid14410
Virus	Burkholderia_phage_phi52237_uid15422
Virus	Burkholderia_phage_phi644_2_uid62941
Virus	Burkholderia_phage_phiE125_uid14330
Virus	Burkholderia_phage_phiE12_2_uid19161
Virus	Burkholderia_phage_phiE202_uid19163
Virus	Burkholderia_phage_phiE255_uid19165
Virus	Butterbur_mosaic_virus_uid42145
Virus	Cabbage_leaf_curl_virus_uid14187
Virus	Cacao_swollen_shoot_virus_uid14534
Virus	Cactus_mild_mottle_virus_uid33485
Virus	Cactus_virus_X_uid14996
Virus	Calicivirus_NB_uid14845
Virus	Calicivirus_isolate_Allston_2008_US_uid40843
Virus	Calicivirus_isolate_Allston_2009_US_uid40841
Virus	Calicivirus_isolate_TCG_uid15123
Virus	Calicivirus_pig_AB90_CAN_uid38093
Virus	California_sea_lion_anellovirus_uid34735
Virus	California_sea_lion_polyomavirus_1_uid45909
Virus	Callitrichine_herpesvirus_3_uid14324
Virus	Camelpox_virus_uid14156
Virus	Campoletis_sonorensis_ichnovirus_uid16738
Virus	Canary_circovirus_uid14513
Virus	Canarypox_virus_uid14340
Virus	Canine_adenovirus_uid14516
Virus	Canine_calicivirus_uid14875
Virus	Canine_distemper_virus_uid15002
Virus	Canine_minute_virus_uid15465
Virus	Canine_oral_papillomavirus_uid14326
Virus	Canine_papillomavirus_2_uid14551
Virus	Canine_papillomavirus_3_uid17543
Virus	Canine_papillomavirus_5_uid40367
Virus	Canine_papillomavirus_6_uid40369
Virus	Canine_papillomavirus___4_uid28243
Virus	Canine_parvovirus_uid14614
Virus	Canna_Yellow_Streak_Virus_uid40629
Virus	Capra_hircus_papillomavirus_type_1_uid16815
Virus	Caprine_arthritis_encephalitis_virus_uid15243
Virus	Capsicum_chlorosis_virus_uid17547
Virus	Cardamine_chlorotic_fleck_virus_uid14674
Virus	Cardiospermum_yellow_leaf_curl_virus_satellite_DNA_beta_uid28647
Virus	Caretta_papillomavirus_1_uid32633
Virus	Carnation_Italian_ringspot_virus_uid15077
Virus	Carnation_etched_ring_virus_uid14494
Virus	Carnation_mottle_virus_uid14993
Virus	Carnation_ringspot_virus_uid14753
Virus	Carrot_mottle_mimic_virus_uid15085
Virus	Carrot_red_leaf_luteovirus_associated_RNA_uid14820
Virus	Carrot_red_leaf_virus_uid15057
Virus	Carrot_yellow_leaf_virus_uid39585
Virus	Casphalia_extranea_densovirus_uid14222
Virus	Cassava_brown_streak_virus_uid38085
Virus	Cassava_common_mosaic_virus_uid14705
Virus	Cassava_vein_mosaic_virus_uid14056
Virus	Cassava_virus_C_uid39977
Virus	Cassia_yellow_blotch_virus_uid15419
Virus	Cauliflower_mosaic_virus_uid14574
Virus	Caviid_herpesvirus_2_uid32779
Virus	Cell_fusing_agent_virus_uid15326
Virus	Ceratocystis_polonica_partitivirus_uid29847
Virus	Ceratocystis_resinifera_partitivirus_uid29901
Virus	Cercopithecine_herpesvirus_2_uid14558
Virus	Cercopithecine_herpesvirus_9_uid14596
Virus	Cereal_yellow_dwarf_virus___RPS_uid14691
Virus	Cereal_yellow_dwarf_virus___RPV_uid14883
Virus	Cestrum_yellow_leaf_curling_virus_uid14470
Virus	Chaetoceros_salsugineum_DNA_virus_uid15497
Virus	Chaetoceros_socialis_f__radians_RNA_virus_uid34845
Virus	Chalara_elegans_RNA_Virus_1_uid15126
Virus	Chapare_virus_uid29223
Virus	Chayote_mosaic_virus_uid15420
Virus	Chayote_yellow_mosaic_virus_uid15193
Virus	Chelonia_mydas_papillomavirus_1_uid32635
Virus	Chenopodium_mosaic_virus_X_uid17349
Virus	Cherry_green_ring_mottle_virus_uid14650
Virus	Cherry_mottle_leaf_virus_uid14695
Virus	Cherry_necrotic_rusty_mottle_virus_uid14729
Virus	Cherry_rasp_leaf_virus_uid15131
Virus	Cherry_virus_A_uid15080
Virus	Chicken_anemia_virus_uid15484
Virus	Chicken_astrovirus_uid14804
Virus	Chickpea_chlorotic_dwarf_Sudan_virus_uid28581
Virus	Chickpea_chlorotic_dwarf_virus_uid30715
Virus	Chickpea_chlorotic_stunt_virus_uid17363
Virus	Chicory_yellow_mottle_virus_large_satellite_RNA_uid14798
Virus	Chicory_yellow_mottle_virus_satellite_RNA_L1_uid15019
Virus	Chicory_yellow_mottle_virus_satellite_RNA_uid14988
Virus	Chikungunya_virus_uid14998
Virus	Chilli_leaf_curl_Multan_alphasatellite_uid39933
Virus	Chilli_leaf_curl_virus_satellite_DNA_beta_uid14441
Virus	Chilli_leaf_curl_virus_uid14250
Virus	Chilli_veinal_mottle_virus_uid15225
Virus	Chiltepin_yellow_mosaic_virus_uid48419
Virus	Chinese_wheat_mosaic_virus_uid14694
Virus	Chino_del_tomate_virus_uid14183
Virus	Chlamydia_phage_3_uid14471
Virus	Chlamydia_phage_4_uid15781
Virus	Chlamydia_phage_Chp1_uid14064
Virus	Chlamydia_phage_Chp2_uid14593
Virus	Chlamydia_phage_phiCPG1_uid14012
Virus	Chloris_striate_mosaic_virus_uid14068
Virus	Choristoneura_fumiferana_DEF_MNPV_uid15137
Virus	Choristoneura_fumiferana_MNPV_uid15133
Virus	Choristoneura_occidentalis_granulovirus_uid17097
Virus	Chronic_bee_paralysis_virus_uid29839
Virus	Chrysanthemum_virus_B_uid18985
Virus	Chrysodeixis_chalcites_nucleopolyhedrovirus_uid15469
Virus	Chum_salmon_reovirus_CS_uid16158
Virus	Circovirus_like_genome_BBC_A_uid39611
Virus	Circovirus_like_genome_CB_A_uid39627
Virus	Circovirus_like_genome_CB_B_uid39629
Virus	Circovirus_like_genome_RW_A_uid39617
Virus	Circovirus_like_genome_RW_B_uid39619
Virus	Circovirus_like_genome_RW_C_uid39621
Virus	Circovirus_like_genome_RW_D_uid39623
Virus	Circovirus_like_genome_RW_E_uid39625
Virus	Circovirus_like_genome_SAR_A_uid39631
Virus	Circovirus_like_genome_SAR_B_uid39607
Virus	Circulifer_tenellus_virus_1_uid51183
Virus	Citrus_leaf_blotch_virus_uid14825
Virus	Citrus_leaf_rugose_virus_uid14759
Virus	Citrus_leprosis_virus_C_uid17095
Virus	Citrus_psorosis_virus_uid15060
Virus	Citrus_sudden_death_associated_virus_uid15170
Virus	Citrus_tristeza_virus_uid15334
Virus	Citrus_variegation_virus_uid19747
Virus	Citrus_yellow_mosaic_virus_uid14153
Virus	Clanis_bilineata_nucleopolyhedrosis_virus_uid17485
Virus	Classical_swine_fever_virus_uid15457
Virus	Clavibacter_phage_CMP1_uid42947
Virus	Clerodendron_yellow_mosaic_virus_uid19599
Virus	Clerodendrum_golden_mosaic_China_virus_uid32175
Virus	Clerodendrum_golden_mosaic_virus_uid29849
Virus	Clostridium_phage_39_O_uid32103
Virus	Clostridium_phage_c_st_uid16151
Virus	Clostridium_phage_phi3626_uid14166
Virus	Clostridium_phage_phiC2_uid19153
Virus	Clostridium_phage_phiCD27_uid32323
Virus	Clostridium_phage_phiCTP1_uid51665
Virus	Clostridium_phage_phiSM101_uid58117
Virus	Clostridium_phage_phi_CD119_uid16662
Virus	Clover_yellow_mosaic_virus_uid14645
Virus	Clover_yellow_vein_virus_uid15353
Virus	Cocksfoot_mild_mosaic_virus_uid30849
Virus	Cocksfoot_mottle_virus_uid15078
Virus	Cocksfoot_streak_virus_uid15399
Virus	Coconut_foliar_decay_virus_uid14067
Virus	Coleus_vein_necrosis_virus_uid20665
Virus	Colorado_tick_fever_virus_uid14857
Virus	Columbid_circovirus_uid14437
Virus	Commelina_yellow_mottle_virus_uid14575
Virus	Common_chimpanzee_papillomavirus_1_uid14389
Virus	Coniothyrium_minitans_mycovirus_uid16142
Virus	Corchorus_golden_mosaic_virus_uid20051
Virus	Corchorus_yellow_spot_virus_uid17993
Virus	Corchorus_yellow_vein_virus____Hoa_Binh__uid14563
Virus	Coronavirus_SW1_uid29509
Virus	Corynebacterium_phage_BFK20_uid20757
Virus	Corynebacterium_phage_P1201_uid20781
Virus	Cote_d_Ivoire_ebolavirus_uid51257
Virus	Cotesia_congregata_bracovirus_uid14556
Virus	Cotton_leaf_crumple_virus_uid14541
Virus	Cotton_leaf_curl_Alabad_virus_uid14240
Virus	Cotton_leaf_curl_Bangalore_virus_associated_DNA_beta_uid15557
Virus	Cotton_leaf_curl_Bangalore_virus_uid15575
Virus	Cotton_leaf_curl_Burewala_alphasatellite_uid45935
Virus	Cotton_leaf_curl_Burewala_betasatellite_uid45933
Virus	Cotton_leaf_curl_Burewala_virus_uid34757
Virus	Cotton_leaf_curl_Gezira_alphasatellite_uid42507
Virus	Cotton_leaf_curl_Gezira_beta_uid20565
Virus	Cotton_leaf_curl_Gezira_betasatellite_uid42713
Virus	Cotton_leaf_curl_Gezira_virus_satellite_DNA_beta_uid15166
Virus	Cotton_leaf_curl_Gezira_virus_uid14095
Virus	Cotton_leaf_curl_Kokhran_virus_uid14241
Virus	Cotton_leaf_curl_Multan_betasatellite_uid15780
Virus	Cotton_leaf_curl_Multan_virus_uid14242
Virus	Cotton_leaf_curl_Rajasthan_virus_uid14130
Virus	Cotton_leaf_curl_virus_associated_DNA_beta_uid14438
Virus	Cottontail_rabbit_papillomavirus_uid14075
Virus	Cowpea_aphid_borne_mosaic_virus_uid15394
Virus	Cowpea_chlorotic_mottle_virus_uid14758
Virus	Cowpea_mosaic_virus_uid15283
Virus	Cowpea_mottle_virus_uid14755
Virus	Cowpea_severe_leaf_curl_associated_DNA_beta_uid15157
Virus	Cowpea_severe_mosaic_virus_uid15301
Virus	Cowpox_virus_uid14174
Virus	Crassocephalum_yellow_vein_virus___Jinghong_uid18659
Virus	Cricket_paralysis_virus_uid14832
Virus	Crimean_Congo_hemorrhagic_fever_virus_uid15026
Virus	Crocodilepox_virus_uid16798
Virus	Croix_River_virus_uid14941
Virus	Croton_yellow_vein_mosaic_alphasatellite_uid45931
Virus	Croton_yellow_vein_mosaic_betasatellite_uid18249
Virus	Croton_yellow_vein_mosaic_virus_uid15195
Virus	Croton_yellow_vein_virus_uid51789
Virus	Crow_polyomavirus_uid16654
Virus	Crucifer_tobamovirus_uid14733
Virus	Cryphonectria_hypovirus_1_uid14664
Virus	Cryphonectria_hypovirus_2_uid14754
Virus	Cryphonectria_hypovirus_3_uid14690
Virus	Cryphonectria_hypovirus_4_uid15007
Virus	Cryphonectria_parasitica_mitovirus_1_NB631_uid14838
Virus	Cryptophlebia_leucotreta_granulovirus_uid14302
Virus	Cucumber_Bulgarian_latent_virus_uid14881
Virus	Cucumber_fruit_mottle_mosaic_virus_uid14709
Virus	Cucumber_green_mottle_mosaic_virus_uid14681
Virus	Cucumber_leaf_spot_virus_uid16590
Virus	Cucumber_mosaic_virus_uid15470
Virus	Cucumber_mottle_virus_uid18331
Virus	Cucumber_necrosis_virus_uid14638
Virus	Cucumber_vein_yellowing_virus_uid15153
Virus	Cucurbit_aphid_borne_yellows_virus_uid15074
Virus	Cucurbit_leaf_crumple_virus_uid14121
Virus	Cucurbit_yellow_stunting_disorder_virus_uid14890
Virus	Culex_flavivirus_uid18303
Virus	Culex_nigripalpus_NPV_uid14128
Virus	Culex_pipiens_densovirus_uid37995
Virus	Cupixi_virus_uid28327
Virus	Curvularia_thermal_tolerance_virus_uid30363
Virus	Cyanophage_PSS2_uid39613
Virus	Cycad_leaf_necrosis_virus_uid30835
Virus	Cycas_necrotic_stunt_virus_uid15397
Virus	Cydia_pomonella_granulovirus_uid14118
Virus	Cymbidium_mosaic_virus_uid15490
Virus	Cymbidium_ringspot_virus_satellite_RNA_uid14989
Virus	Cymbidium_ringspot_virus_uid15066
Virus	Cypovirus_14_uid15250
Virus	Cypovirus_1_uid14714
Virus	Cypovirus_5_uid29601
Virus	Cyprinid_herpesvirus_3_uid19059
Virus	Daphne_mosaic_virus_uid16794
Virus	Daphne_virus_S_uid16749
Virus	Dasheen_mosaic_virus_uid15388
Virus	Deer_papillomavirus_uid14073
Virus	Deerpox_virus_W_1170_84_uid32597
Virus	Deerpox_virus_W_848_83_uid15462
Virus	Deformed_wing_virus_uid14891
Virus	Deftia_phage_phiW_14_uid42945
Virus	Dendrolimus_punctatus_densovirus_uid14546
Virus	Dendrolimus_punctatus_tetravirus_uid15120
Virus	Dengue_virus_1_uid15306
Virus	Dengue_virus_2_uid20183
Virus	Dengue_virus_3_uid15598
Virus	Dengue_virus_4_uid15599
Virus	Desmodium_leaf_distortion_virus_uid17991
Virus	Diaporthe_ambigua_RNA_virus_1_uid14962
Virus	Diascia_yellow_mottle_virus_uid30795
Virus	Diatraea_saccharalis_densovirus_uid14036
Virus	Dicliptera_yellow_mottle_virus_uid14185
Virus	Digitaria_streak_virus_uid14069
Virus	Dioscorea_bacilliform_virus_uid18829
Virus	Diplodia_scrobiculata_RNA_virus_1_uid43007
Virus	Discula_destructiva_virus_1_uid14117
Virus	Discula_destructiva_virus_2_uid14787
Virus	Dobrava_Belgrade_virus_uid15319
Virus	Dolichos_yellow_mosaic_virus_uid14344
Virus	Dolphin_morbillivirus_uid15215
Virus	Dracaena_mottle_virus_uid16799
Virus	Drosophila_A_virus_uid39351
Virus	Drosophila_C_virus_uid14682
Virus	Drosophila_melanogaster_sigma_virus_AP30_uid40127
Virus	Drosophila_melanogaster_totivirus_SW_2009a_uid41725
Virus	Drosophila_x_virus_uid14853
Virus	Duck_adenovirus_A_uid14520
Virus	Duck_astrovirus_C_NGB_uid36399
Virus	Duck_circovirus_uid15558
Virus	Duck_hepatitis_B_virus_uid14576
Virus	Duck_picornavirus_TW90A_uid15039
Virus	Dugbe_virus_uid14851
Virus	Dulcamara_mottle_virus_uid16188
Virus	East_African_cassava_mosaic_Cameroon_virus_uid15180
Virus	East_African_cassava_mosaic_Kenya_virus_uid32329
Virus	East_African_cassava_mosaic_Zanzibar_virus_uid14526
Virus	East_African_cassava_mosaic_virus_uid15177
Virus	East_Asian_Passiflora_virus_uid16326
Virus	Eastern_equine_encephalitis_virus_uid15429
Virus	Ecotropis_obliqua_NPV_uid18273
Virus	Ectocarpus_siliculosus_virus_1_uid14114
Virus	Ectromelia_virus_uid14211
Virus	Ectropis_obliqua_picorna_like_virus_uid14953
Virus	Eggplant_mosaic_virus_uid14639
Virus	Eimeria_brunetti_RNA_virus_1_uid14725
Virus	Elm_mottle_virus_uid14760
Virus	Emilia_yellow_vein_virus_Fz1__uid28689
Virus	Emilia_yellow_vein_virus_associated_DNA_beta_uid37893
Virus	Emiliania_huxleyi_virus_86_uid15618
Virus	Encephalomyocarditis_virus_uid15307
Virus	Entebbe_bat_virus_uid18515
Virus	Enterobacteria_phage_13a_uid30603
Virus	Enterobacteria_phage_933W_uid14043
Virus	Enterobacteria_phage_BA14_uid30599
Virus	Enterobacteria_phage_BP_4795_uid14287
Virus	Enterobacteria_phage_BZ13_uid14635
Virus	Enterobacteria_phage_EPS7_uid29287
Virus	Enterobacteria_phage_ES18_uid15174
Virus	Enterobacteria_phage_EcoDS1_uid30601
Virus	Enterobacteria_phage_FI_sensu_lato_uid15459
Virus	Enterobacteria_phage_Felix_01_uid14323
Virus	Enterobacteria_phage_Fels_2_uid32273
Virus	Enterobacteria_phage_G4_sensu_lato_uid14318
Virus	Enterobacteria_phage_HK022_uid14048
Virus	Enterobacteria_phage_HK620_uid14115
Virus	Enterobacteria_phage_HK97_uid14592
Virus	Enterobacteria_phage_I2_2_uid14572
Virus	Enterobacteria_phage_ID18_sensu_lato_uid16628
Virus	Enterobacteria_phage_ID2_Moscow_ID_2001_uid16591
Virus	Enterobacteria_phage_IME08_uid50177
Virus	Enterobacteria_phage_If1_uid14039
Virus	Enterobacteria_phage_Ike_uid14627
Virus	Enterobacteria_phage_JK06_uid15569
Virus	Enterobacteria_phage_JS10_uid38265
Virus	Enterobacteria_phage_JS98_uid27983
Virus	Enterobacteria_phage_JSE_uid38263
Virus	Enterobacteria_phage_K1E_uid16228
Virus	Enterobacteria_phage_K1F_uid15880
Virus	Enterobacteria_phage_K1_5_uid17059
Virus	Enterobacteria_phage_M13_uid14549
Virus	Enterobacteria_phage_MS2_uid14659
Virus	Enterobacteria_phage_Min27_uid29143
Virus	Enterobacteria_phage_Mu_uid14105
Virus	Enterobacteria_phage_N15_uid14086
Virus	Enterobacteria_phage_N4_uid18511
Virus	Enterobacteria_phage_P1_uid14493
Virus	Enterobacteria_phage_P22_uid14478
Virus	Enterobacteria_phage_P2_uid14035
Virus	Enterobacteria_phage_P4_uid14414
Virus	Enterobacteria_phage_PRD1_uid14062
Virus	Enterobacteria_phage_Phi1_uid20789
Virus	Enterobacteria_phage_PsP3_uid14345
Virus	Enterobacteria_phage_RB14_uid37825
Virus	Enterobacteria_phage_RB16_uid51699
Virus	Enterobacteria_phage_RB32_uid17997
Virus	Enterobacteria_phage_RB43_uid15417
Virus	Enterobacteria_phage_RB49_uid14301
Virus	Enterobacteria_phage_RB51_uid37819
Virus	Enterobacteria_phage_RB69_uid15141
Virus	Enterobacteria_phage_RTP_uid16178
Virus	Enterobacteria_phage_SP6_uid14291
Virus	Enterobacteria_phage_SSL_2009a_uid34919
Virus	Enterobacteria_phage_ST104_uid14499
Virus	Enterobacteria_phage_ST64T_uid14230
Virus	Enterobacteria_phage_Sf6_uid14498
Virus	Enterobacteria_phage_SfV_uid14162
Virus	Enterobacteria_phage_St_1_uid38669
Virus	Enterobacteria_phage_T1_uid14496
Virus	Enterobacteria_phage_T3_uid14336
Virus	Enterobacteria_phage_T4_uid14044
Virus	Enterobacteria_phage_T5_uid15143
Virus	Enterobacteria_phage_T7_uid14460
Virus	Enterobacteria_phage_TLS_uid19775
Virus	Enterobacteria_phage_VT2_Sakai_uid14480
Virus	Enterobacteria_phage_WA13_sensu_lato_uid16595
Virus	Enterobacteria_phage_WV8_uid38281
Virus	Enterobacteria_phage_YYZ_2008_uid32231
Virus	Enterobacteria_phage_alpha3_uid14570
Virus	Enterobacteria_phage_cdtI_uid19737
Virus	Enterobacteria_phage_epsilon15_uid14285
Virus	Enterobacteria_phage_lambda_uid14204
Virus	Enterobacteria_phage_phiEco32_uid28729
Virus	Enterobacteria_phage_phiEcoM_GJ1_uid27979
Virus	Enterobacteria_phage_phiP27_uid14599
Virus	Enterobacteria_phage_phiV10_uid16381
[truncated: 1,713 more rows]
