# Supplementary material for: Genome-wide analyses of chitin synthases identify horizontal gene transfers towards bacteria and allow a robust and unifying classification into fungi
Source: BMC Evol Biol. 2016 Nov 24;16:252. doi: 10.1186/s12862-016-0815-9 (PMC5122149; doi:10.1186/s12862-016-0815-9)
Supplement: Additional file 16: File S2. — ML phylogeny used to place the root in Fig. 4. (TXT 5 kb) [file 12862_2016_815_MOESM16_ESM.txt]

(((((((((((((((Sclscl_08265_II:0.1104856566,((Phanod_13478_II:0.0848671145,Aspfum_Afu4g04180_II:0.1493062208)57:0.0333614664,(Nechae_302891631_II:0.0651040344,Glogra_05787_II:0.0604164088)90:0.0365901182)35:0.0262730507)100:0.2935733653,((((Phybla_115966_I_2:0.3325996604,((((Rhiory_11900_I_2:0.0225207640,Rhiory_08099_I_2:0.0246577433)100:0.0889190854,Muccir_Muci85917_I_2:0.0551699618)86:0.0444039492,Phybla_106719_I_2:0.0816380194)60:0.0194470802,Phybla_120681_I_2:0.1043864915)100:0.0678991723)26:0.0171044259,((((Rhiory_16230_I_2:0.0142868994,Rhiory_00522_I_2:0.0231512996)96:0.0353267663,Muccir_Muci188342_I_2:0.0207005069)88:0.0350722429,Muccir_Muci40808_I_2:0.0823052090)77:0.0271460848,Phybla_122907_I_2:0.0643555437)91:0.0421155246)66:0.0632978315,Muccir_Muci71463_I_2:0.4032420055)67:0.0370556563,((((Sclscl_04961_I:0.0800408713,(Phanod_05499_I:0.0518258031,Mycfij_203582_I:0.1150424668)86:0.0549409123)39:0.0182513066,Aspfum_Afu2g01870_I:0.1033055794)52:0.0296296663,(Nechae_302913403_I:0.1248431687,Glogra_04171_I:0.0615576106)99:0.0702647904)100:0.2754769839,(((Fompin_131809_II_2:0.1201901552,Copcin_04496_II_2:0.1228648776)100:0.1800900732,((Rhogra_55795_II_2:0.3360978547,Ustmay_UM00474_II_2:0.2252759436)26:0.0308709637,Cryneo_06487_II_2:0.3853654779)15:0.0458867909)99:0.1303023562,(Rhogra_55843_I_2:0.2506228342,((Fompin_145706_I_2:0.0830140683,Copcin_03095_I_2:0.0786165234)99:0.0803662074,Cryneo_07499_I_2:0.1628452337)88:0.0503562437)98:0.0863003687)25:0.0249676447)20:0.0423751347)31:0.0366563168)41:0.0256557698,(((Rhiory_00942_II_2:0.0594591735,Muccir_Muci114551_II_2:0.0437368433)100:0.0803058466,(Phybla_108959_II_2:0.0617535731,Phybla_24510_II_2:0.1707915343)82:0.0389542238)100:0.1246876197,(Phybla_115148_II_2:0.0549787253,Muccir_Muci151786_II_2:0.1073678090)100:0.1320712044)94:0.0718253697)51:0.0328038805,(((((Sclscl_03857_III:0.1156934248,(Mycfij_203370_III:0.0926008090,Aspfum_Afu3g14420_III:0.0605639033)31:0.0137548099)68:0.0456396352,Aspfum_Afu5g00760_III:0.1833857885)52:0.0256427734,((Nechae_302914864_III:0.0391218067,Glogra_03399_III:0.0620650858)81:0.0569580196,Nechae_302886924_III:0.1022833781)94:0.0815327214)39:0.0195360104,Nechae_302886234_III_2:1.0910504028)88:0.1027386704,(Rhogra_36958_III:0.2439352935,(((Fompin_160195_III:0.0971165529,Copcin_00272_III:0.0770130738)96:0.0593237099,Copcin_05866_III:0.1467347332)98:0.0678303322,Cryneo_02217_III:0.1164388468)99:0.0698876664)99:0.0881935398)100:0.3845056329)69:0.0541036234,((Ustmay_UM04290_0:0.3295321257,((Fompin_160627_0:0.0661478094,Copcin_06628_0:0.1170326105)100:0.1186552773,Cryneo_03326_0:0.3331371715)76:0.0456477397)100:0.1428302488,(((Spipun_05605_0:0.1610499623,Batden_08415_0:0.2307180743)100:0.1375865021,(Spipun_04845_0:0.0987897510,Batden_08281_0:0.2047372980)100:0.1397530275)31:0.0076916892,(Spipun_07777_0:0.2494923185,(Spipun_03909_0:0.1837726405,Batden_05228_0:0.2141300262)100:0.0910319947)94:0.0595185311)53:0.0286619846)82:0.0587942120)70:0.0678477265,((((Allmac_17040_0:0.0063689733,Allmac_08465_0:0.0157464305)100:0.3791862449,(Allmac_12350_0:0.1469954876,(Allmac_12344_0:0.0000001776,Allmac_05690_0:0.0553177933)100:0.1196805760)100:0.0902603554)75:0.0761692028,(Allmac_10238_0:0.0353825900,Allmac_02955_0:0.0014313387)100:0.4074585809)100:0.2023558472,((Allmac_10750_0:0.0047693843,Allmac_00190_0:0.0000002842)100:0.0443373180,Allmac_05239_0:0.0538703626)100:0.1506257514)100:0.2698042240)65:0.0548052087,(Spipun_07609_0:0.3742865991,Spipun_05446_0:0.3375591152)99:0.1877655926)100:0.3897209058,Blahom_300122414_CHSooblasto:1.3499222766)32:0.0810516887,((Pytult_T005734_CHSooblasto:0.0711580659,(Physoj_143614_CHSooblasto:0.0299252873,Phyram_77229_CHSooblasto:0.0257467985)96:0.0894303721)100:0.7366020910,(Physoj_155246_CHSooblasto:0.0101393538,Phyram_84041_CHSooblasto:0.0312185227)100:0.4215367612)70:0.1676329297)45:0.1095242911,((Permar_294945081_CHSalvB:0.0000000001,Permar_294945083_CHSalvB:0.0000000001)100:0.1731504681,Permar_294875558_CHSalvB:0.1815536709)100:0.8549726908)71:0.1463060848,(Chlvul_142547_CHSchlorella:0.1802607979,Chlvul_58525_CHSchlorella:0.3290845070)100:0.7656465860)84:0.2640873318,(Tertur_254786299_CHSbac:1.8849209535,((Agrvit_222149621_CHSbac:0.9503324067,((Dicdad_242239545_CHSbac:0.5683170237,Dicdad_271499050_CHSbac:0.9619918986)95:0.3285985165,(Pecatr_50120974_CHSbac:0.3185500062,Bresp__09015276_CHSbac:0.2572058563)100:0.7394720476)84:0.2563034274)67:0.1126878554,Dicdad_242238833_CHSbac:1.2164732963)99:0.9996176876)60:0.6751933869)44:0.4513815371,(((Tetthe_3698_m00085_CHSalvA:0.2109380950,Tetthe_3698_m00084_CHSalvA:0.2668143225)90:0.1208422214,Tetthe_3685_m00021_CHSalvA:0.2459421758)100:0.6778735219,((((Tetthe_3812_m02417_0:0.1806967221,Tetthe_3812_m02414_CHSalvA:0.1051174416)100:0.5672766410,((Tetthe_3681_m00039_CHSalvA:0.1308682631,Tetthe_3812_m02420_CHSalvA:0.1531129262)99:0.1287848736,Tetthe_1_m00818_CHSalvA:0.3549872284)46:0.0473854792)68:0.1751605858,Tetthe_3759_m00383_CHSalvA:0.2550415767)100:0.7991721367,((Partet_GSPATP00027508001_CHSalvA:0.4677359125,Partet_GSPATP00029281001_CHSalvA:0.3584198187)90:0.1455116811,Partet_992001_CHSalvA:0.5680026970)100:0.4904120229)59:0.2031628761)94:0.3909803546)100:1.8893036639,Salros_01414_0:1.8705778797)100:1.4477099740,Phatri_37908_SalrosPhatri:0.2326534681,Phatri_44759_SalrosPhatri:0.0989315501);
