# Supplementary material for: Genome-wide analyses of chitin synthases identify horizontal gene transfers towards bacteria and allow a robust and unifying classification into fungi
Source: BMC Evol Biol. 2016 Nov 24;16:252. doi: 10.1186/s12862-016-0815-9 (PMC5122149; doi:10.1186/s12862-016-0815-9)
Supplement: Additional file 18: File S3. — ML phylogeny used to place the root in Fig. 5. (TXT 6 kb) [file 12862_2016_815_MOESM18_ESM.txt]

(Rhiory_14688_Vb:0.0308222952,Muccir_Muci145794_Vb:0.0314664021,(Phybla_17470_Vb:0.0441664217,(((((((((Batden_03306_V:0.2276822873,Batden_03369_V:0.4329976003)9:0.0346894756,(Spipun_06138_V:0.0871247412,Batden_06172_V:0.2244926240)73:0.0694968163)25:0.0494649114,(Spipun_06659_V:0.2567960595,Batden_03308_V:0.1778046845)83:0.0826163958)26:0.0380745834,(Spipun_03441_V:0.3849666667,(Spipun_00937_V:0.0863391494,(Batden_01401_V:0.1148918245,Batden_01799_V:0.4491179929)44:0.0647194864)15:0.0183290758)22:0.0202394238)78:0.1154261867,((Aspfum_Afu2g13440_Vb:0.0710059297,(Sclscl_14118_Vb:0.1326341737,(Nechae_302882347_Vb_2:0.1221009304,(Mycfij_49517_Vb:0.0475933949,Phanod_13326_Vb_2:0.1250906275)99:0.0760744234)70:0.0325915894)48:0.0397494167)98:0.2251886696,(Ustmay_UM03204_Vb:0.1821539772,(Rhogra_35086_Vb:0.2756288858,(Cryneo_05818_Vb:0.1668884949,(Fompin_161891_Vb:0.1604128875,Copcin_11270_Vb:0.0686789642)100:0.0578158560)87:0.0528623273)60:0.0452501049)92:0.0645435671)78:0.0673354129)18:0.0192467267,(((Allmac_05513_V:0.0000002205,Allmac_01322_V:0.0000001648)100:0.1679584518,(Allmac_14686_V:0.0000001956,Allmac_12722_V:0.0000001743)100:0.3707355487)100:0.2125236041,((Allmac_07735_V:0.0038169625,Allmac_09765_V:0.0055850428)100:0.1594876068,((Allmac_07719_V:0.0000002313,Allmac_09783_V:0.0000001821)100:0.0979109273,(Allmac_09745_V:0.0000002295,Allmac_07755_V:0.0000002202)100:0.0830295807)89:0.0328135508)100:0.1357307850)79:0.0723502598)28:0.0256250189,((((Muccir_Muci41661_Va:0.1505244531,((Muccir_Muci143338_Va:0.0183326742,Phybla_95943_Va:0.0373888886)68:0.0154261776,(Phybla_95920_Va:0.0867601536,Rhiory_10151_Va:0.0315458216)35:0.0000072285)72:0.0339190592)93:0.0499728791,(Muccir_Muci139938_Va:0.0167963811,Rhiory_05160_Va_2:0.0969162208)100:0.1892021465)99:0.1154654182,(((Ustmay_UM03052_Va:0.1708805583,Rhogra_34292_Va:0.1993636904)67:0.0516471727,(Cryneo_00546_Va_2:0.1500704626,(Copcin_10992_Va:0.0903675197,Fompin_72097_Va:0.1072812766)100:0.0685817810)98:0.0700338975)56:0.0405510664,(Phanod_13325_Va:0.1163232159,(Mycfij_56332_Va:0.0865136776,(Aspfum_Afu2g13430_Va:0.1413507198,(Sclscl_14116_Va:0.1302921157,(Nechae_302881931_Va:0.0934783848,Nechae_302894879_Va:0.3037968748)74:0.0326958568)66:0.0502249427)53:0.0381391677)23:0.0085516356)100:0.1638016085)99:0.0974687544)58:0.0353988759,(((((((Aspfum_Afu4g04180_II:0.4604971929,Ustmay_UM00474_II_2:0.3247392722)53:0.1279317357,(Aspfum_Afu2g01870_I:0.4092150843,Ustmay_UM04290_0:0.6411148339)38:0.1461974770)57:0.2267553502,(Aspfum_Afu3g14420_III:0.0813840603,Aspfum_Afu5g00760_III:0.1983175462)100:0.5346365981)100:2.2150375914,((Salros_01542_CHSan:0.6651205732,(Nemvec_156385252_CHSan:0.2046096298,Nemvec_156395320_CHSan:0.0806919364)100:0.7315384509)88:0.3214368760,(Caeele_T25G3_CHSan:0.6452598884,(Ciosav_016559_CHSan:0.6873523367,Caeele_F48A11_CHSan:0.6998541979)45:0.0752232641)97:0.4021599662)100:2.6273700885)98:1.2401637928,((Nempar_02376_IV:0.5559047780,(Encint_011330_IV:0.0586664457,Enccun_85691155_IV:0.0471894367)100:0.3724574086)96:0.3011388421,(Allmac_06169_IVb_2:0.3246728620,(((Spipun_07620_IVb:0.1483718618,Batden_01759_IVb_2:0.2902953688)100:0.1431758264,(((Spipun_03289_IVa:0.2211608328,(Spipun_03084_IV_2:0.2487967798,Batden_02397_IVa:0.3370933751)80:0.0940155566)57:0.0832510143,((Spipun_05426_IVa:0.2255356099,(Batden_01756_IV_2:0.0084304473,Batden_08534_IV_2:0.0159573332)100:0.3468898572)92:0.1116165211,((Ustmay_UM05480_IVa:0.1709164553,(Rhogra_28820_IVa:0.1848640741,(Cryneo_03099_IVa:0.1807286224,(Copcin_07400_IVa:0.0693338537,Fompin_140479_IVa:0.0488767225)99:0.0725030863)82:0.0497472149)78:0.0385938575)95:0.1065147000,((Phybla_129202_IVa:0.0403813235,Phybla_86187_IVa:0.0541598182)58:0.0064303881,(Muccir_Muci114562_IVa:0.0378308035,(Rhiory_13214_IVa:0.0370978999,Rhiory_12476_IVa:0.0156939942)91:0.0199579117)59:0.0149798846)100:0.2177183322)95:0.0865154603)50:0.0469071299)31:0.0427043387,(Muccir_Muci12948_IV_2:0.3300677030,((Phybla_16235_IV_2:0.0389507082,(Rhiory_04703_IVa:0.1059071931,Muccir_Muci154996_IV_2:0.0700509288)85:0.0557554554)45:0.0352875732,(Phybla_29595_IV_2:0.0523925410,(Muccir_Muci168848_IVa:0.0264072852,(Rhiory_12347_IV_2:0.0309714700,Rhiory_07746_IV_2:0.0239384394)61:0.0230400770)41:0.0262532708)24:0.0177387197)99:0.1724966110)99:0.2079814124)24:0.0371411544)35:0.0329770921,(((Spipun_00877_IVb:0.1616227920,Batden_03944_IVb_2:0.6437089791)91:0.1961437677,((Muccir_Muci146431_IVb:0.0540611811,(Rhiory_02895_IVb:0.0329689882,Rhiory_11725_IVb_2:0.0480084425)99:0.0364907803)100:0.1629824461,((((Phybla_86154_IVb:0.0814145469,(Muccir_Muci72427_IVb:0.0773461521,(Rhiory_06167_IVb:0.0510374094,Rhiory_00426_IVb:0.0195638388)100:0.0474849884)100:0.0646237538)66:0.0232405943,(Rhiory_03037_IVb:0.0623999841,Muccir_Muci147829_IVb:0.0326390026)83:0.0153954368)99:0.0719790867,(Phybla_96168_IVb:0.0738944470,(Muccir_Muci138564_IVb:0.0207987703,Rhiory_03188_IVb_2:0.0232757014)80:0.0233149233)95:0.0448852943)95:0.0447468696,((Mycfij_167636_IVb:0.1122447531,(Aspfum_Afu8g05630_IVb:0.0898139698,((Phanod_04256_IVb_2:0.3275025572,Nechae_302922114_IVb:0.1092044659)67:0.0175419065,(Sclscl_04263_IVb:0.0000020104,Sclscl_01077_IVb_2:0.0528221964)100:0.1445535549)48:0.0185471460)64:0.0373858117)95:0.0724237205,(Ustmay_UM02569_IVb:0.1015553972,((Rhogra_52289_IVb:0.1568177070,Cryneo_05581_IVb:0.1376114352)27:0.0306740641,(Copcin_00631_IVb:0.0647287479,Fompin_143191_IVb:0.0999797482)93:0.0401009161)45:0.0488589914)100:0.1031929866)70:0.0332672347)94:0.0776685901)88:0.0662577374)33:0.0471912353,(((Allmac_08416_IVb:0.0000001773,Allmac_16987_IVb:0.0000002090)100:0.0934698934,(Allmac_14861_IVb:0.0098280073,Allmac_15341_IVb_2:0.0000004816)97:0.0358263078)96:0.0520127743,(Allmac_14841_IVb:0.0091394192,Allmac_15310_IVb:0.0000002059)100:0.1062770826)100:0.1480733554)26:0.0390067439)7:0.0501586910)34:0.0770266552)83:0.2486172153)35:0.1417284711,((Thapse_28825_Thaps3:0.3108277919,((Thapse_27836_Thaps3:0.0000009260,(Thapse_262151_Thaps3:0.0000003863,Thapse_262146_Thaps3:0.0000002739)88:0.0274427003)100:0.3160809403,(Thapse_263301_Thaps3:0.0000002560,Thapse_263298_Thaps3:0.0000001673)100:0.3296259833)71:0.1730221062)100:0.9496189948,(Allmac_17369_V:0.1208122710,Allmac_17376_V:0.0387485327)100:0.6007218403)25:0.1242179948)71:0.1785058818,(Spipun_07669_V:0.1726270965,(Allmac_17409_V:0.0162327307,Allmac_17354_V:0.0000002256)100:0.2931337440)93:0.1554831213)66:0.0874752560)38:0.0254207153)100:0.0932707274,(Rhiory_15485_Vb_2:0.0666849307,(Muccir_Muci153118_Vb:0.0521416739,((Phybla_95968_Vb:0.0774038199,(Phybla_85927_Vb:0.0613120066,(Muccir_Muci116409_Vb:0.1732659952,(Phybla_115666_Vb:0.1040740649,(Muccir_Muci153241_Vb:0.0716953109,(Rhiory_04443_Vb:0.0315795720,Rhiory_11165_Vb:0.0306326951)98:0.0577429897)88:0.0508627987)59:0.0354648320)100:0.1574098645)35:0.0221509040)20:0.0121388385,(Rhiory_10568_Vb:0.1107198929,Muccir_Muci154471_Vb:0.0396900272)28:0.0134817415)8:0.0116992226)34:0.0277788570)100:0.1008673955)89:0.0501981469,(Rhiory_17187_Vb:0.0232585805,(Muccir_Muci104542_Vb:0.0213015864,Phybla_153081_Vb:0.0410871704)94:0.0272132207)100:0.0768566507)100:0.0704220944)96:0.0255708621);
